# Supplementary material for: Nanopore analysis of cis-diols in fruits
Source: Nat Commun. 2024 Mar 5;15:1969. doi: 10.1038/s41467-024-46303-x (PMC10915164; doi:10.1038/s41467-024-46303-x)
Supplement: Supplementary file 8 — Source data [file 41467_2024_46303_MOESM8_ESM.zip]

Archive with 6 entries (5 files):
- Source Data/
- Source Data/Source Data Fig.3.xlsx
- Source Data/Source Data Fig.5.xlsx
- Source Data/Source Data Fig.6.xlsx
- Source Data/Source Data Fig.7.xlsx
- Source Data/Source Data Fig.8.xlsx
