# Supplementary material for: Nanopore analysis of cis-diols in fruits
Source: Nat Commun. 2024 Mar 5;15:1969. doi: 10.1038/s41467-024-46303-x (PMC10915164; doi:10.1038/s41467-024-46303-x)
Supplement: Supplementary file 8 — Source data [file 41467_2024_46303_MOESM8_ESM.zip › Source Data/Source Data Fig.3.xlsx]

## Sheet: Fig_3_b
parallel coordinates plot
ΔI/Io	S.D.	skew	kurt	time
1.86725	1.59136	11.7443	29.2321	1.73354
1.85382	1.65586	9.00902	17.8855	1.70811
1.83407	0.89748	9.16642	17.1592	1.39512
1.83198	0.62511	6.99985	17.1306	9.57562
1.84643	0.68233	7.09971	15.7256	6.86178
1.51211	-0.83661	9.53186	15.3369	-0.15143
-0.05295	-0.3193	5.86797	15.2453	0.53036
-0.60155	2.72465	11.8581	14.9772	-0.13822
-0.59907	0.07971	8.34456	14.5774	-0.11394
1.49914	-0.77584	9.02966	13.2218	-0.16781
-0.96993	-0.63033	5.46338	12.7374	0.24722
1.84051	0.60039	5.80529	10.8781	10.3419
1.78436	0.71906	7.12145	10.3138	2.09314
1.82285	0.78471	4.89565	9.81223	2.53747
1.83259	0.8805	5.71714	9.46775	6.02365
-0.97261	-0.68977	3.75303	9.46045	0.67111
-0.95381	-0.57579	-4.95573	9.2145	0.02314
1.51936	-0.52236	8.37008	9.0872	-0.19678
-0.95884	-0.63572	3.6869	8.93114	0.51785
-0.95481	-0.58431	-4.29359	7.90202	0.03775
1.86181	0.89298	5.61748	7.80171	2.9283
-0.04012	-0.23516	5.34542	7.6075	-0.12273
-0.96476	-0.60753	-4.42898	7.5683	-0.02604
-0.03952	-0.36358	4.14921	7.06799	-0.0093
1.78443	0.58476	4.36813	6.27636	4.02806
-0.97033	-0.61664	3.40214	5.63808	-0.00118
-0.80287	0.37882	5.5968	5.43606	0.82331
1.82634	0.54885	4.07348	5.31395	2.29593
-0.94957	-0.62963	3.3856	5.20984	-0.00804
-0.8562	1.99699	2.52974	5.12292	1.33486
-0.80589	0.32332	5.33077	5.07477	0.00538
-0.0907	-0.22873	4.28308	5.03266	-0.16306
-0.04288	-0.32462	-3.67062	4.95731	0.03104
-0.79367	0.07655	-5.50267	4.90564	-0.10583
-0.95522	-0.65071	2.64857	4.70426	0.14486
-0.60323	0.53339	6.66444	4.66369	-0.18717
-0.07001	-0.14771	-4.94008	4.61968	-0.16802
-0.86285	2.26462	3.28245	4.56057	0.50222
1.82285	0.65708	3.77701	4.54642	5.27199
1.83393	0.64692	3.72952	4.5092	9.99489
1.50149	-0.6097	5.77377	4.3665	-0.20734
1.83131	0.60947	3.4145	4.36466	27.623
-0.95441	-0.66569	2.77324	4.34048	0.14242
-0.96731	-0.65854	-2.63255	4.09022	0.05531
1.8346	1.07727	3.4433	4.07165	1.88175
-0.0414	-0.41412	2.38598	4.05266	0.17531
1.83716	0.54103	3.40294	4.02984	14.7695
-0.59672	0.20125	3.95839	3.86572	-0.15772
1.83615	0.399	2.94827	3.85449	3.57587
1.84018	0.62908	3.45317	3.82355	6.30894
-0.9659	-0.63206	-2.67519	3.76926	0.1909
1.8391	0.75014	0.94224	3.57705	2.95911
-0.04234	-0.3657	1.51972	3.47723	0.1795
1.83554	0.66614	3.30552	3.42032	8.67064
1.83816	0.5218	3.11304	3.41974	3.60499
1.84085	0.55377	2.83876	3.14592	8.13123
1.83628	0.79912	3.00226	3.08657	5.93259
-0.60867	1.10772	3.92037	3.05193	-0.05165
-0.07814	-0.34119	2.23981	3.01448	0.00539
-0.04664	-0.3697	-2.05319	2.96131	0.04328
1.84891	0.94437	2.91216	2.95696	14.7219
-0.59987	0.39569	4.01399	2.93819	-0.05745
-0.57811	-0.06305	-5.42126	2.80763	-0.21036
-0.80522	1.68988	4.86677	2.78457	-0.13352
1.83595	0.55066	2.85542	2.77825	9.19201
-0.9745	-0.65277	-2.08473	2.75221	0.03001
1.85348	0.29545	2.44105	2.74793	2.29442
-0.97295	-0.63457	1.79557	2.68452	0.10706
-0.07498	-0.42864	1.96845	2.63839	-0.07951
1.51842	-1.0602	2.1469	2.63433	-0.15336
1.82889	0.77871	3.1099	2.54115	4.85652
-0.97577	-0.57292	2.59354	2.53018	-0.15162
-0.60041	1.3085	4.50306	2.51543	-0.03604
-0.70621	1.89234	2.60031	2.29693	-0.14536
1.84649	0.44041	2.46057	2.29314	4.07699
-0.59625	0.72788	3.43186	2.28815	-0.15617
1.51318	-1.03338	-3.29394	2.28122	-0.18453
1.83978	0.46571	2.4341	2.16352	3.50894
-0.60914	2.10277	4.47321	2.16304	-0.11443
-0.60787	1.99174	4.48989	2.15097	-0.19355
1.49706	-1.12711	2.18264	2.14058	-0.15573
-0.35174	0.55752	-4.28203	2.13759	-0.20139
-0.05309	-0.01943	-3.46342	2.0906	-0.20701
-0.96368	-0.72722	-1.45887	2.04965	0.62893
1.84078	0.44693	2.52847	2.03735	24.1138
-0.08976	-0.39891	0.11968	2.02321	0.19313
1.84206	0.48663	2.53756	2.00634	3.42692
-0.05812	-0.44376	0.91792	1.99437	0.16591
-0.38989	1.83024	4.32031	1.92343	-0.19323
1.51842	-0.88728	-3.72168	1.91047	-0.20601
-0.95824	-0.65937	1.61532	1.89687	0.04722
1.50284	-0.61575	3.96516	1.8755	-0.21759
-0.9618	-0.6495	2.12697	1.86334	-0.12972
-0.62493	2.52722	4.40935	1.85956	-0.10916
1.51459	-0.79591	-3.88718	1.79192	-0.20089
1.51862	-0.68961	-3.75683	1.73606	-0.21209
1.52238	-1.00612	-3.17114	1.72162	-0.19089
1.50505	-1.01631	-3.03391	1.69214	-0.20587
-0.97315	-0.64516	1.85068	1.68462	-0.12902
1.49572	-1.13183	-2.3787	1.65939	-0.18483
-0.62365	2.75274	3.81539	1.60632	-0.01881
1.51768	-1.0185	-1.53808	1.5839	-0.16944
1.86443	0.32289	2.2542	1.56049	2.89383
-0.86326	1.52059	-0.26671	1.53572	2.35294
-0.35429	1.07177	-3.88533	1.52794	-0.21202
1.5205	-0.97303	-2.90507	1.50517	-0.18593
-0.07888	-0.12201	-2.37856	1.50066	-0.18265
-0.97396	-0.68562	-1.95128	1.5	-0.15964
-0.86897	2.55269	2.02509	1.49231	6.08589
1.84045	0.56171	2.4745	1.47336	5.07386
1.84609	0.31682	2.10578	1.46889	0.34072
-0.63118	2.9691	3.78874	1.44211	-0.1671
-0.9575	-0.69845	1.18336	1.42613	0.34167
1.52138	-1.07511	-2.95146	1.42524	-0.21147
-0.60827	2.21779	3.74333	1.41733	-0.1951
1.84219	1.07162	2.74898	1.39527	8.86924
-0.96973	-0.67751	1.28776	1.38946	0.02284
1.51144	-1.13701	0.69308	1.36706	-0.15931
-0.95878	-0.68545	-1.15899	1.36055	0.05797
-0.95878	-0.68545	-1.15899	1.36055	0.05797
1.49101	-1.06978	2.48681	1.3521	-0.20855
1.51688	-0.83725	-3.35517	1.34351	-0.21638
-0.40964	3.17223	3.80522	1.3417	-0.19455
1.50761	-0.98781	-2.46734	1.33383	-0.18738
1.51097	-0.99023	-2.78755	1.32549	-0.1876
1.50277	-0.86532	-3.271	1.3105	-0.21422
1.51076	-1.04112	-2.591	1.27943	-0.17535
1.50331	-1.05178	-2.23771	1.24863	-0.19024
-0.08721	-0.42921	0.72409	1.23107	0.13659
-0.6436	2.98003	3.59548	1.22531	-0.11734
1.78322	-0.8756	2.62248	1.21395	-0.21826
-0.58825	-1.00462	-0.56316	1.21219	-0.17958
1.80129	0.87375	2.46932	1.20974	16.2278
-0.61895	1.66963	3.60314	1.18986	-0.21452
-0.59678	2.32158	3.21274	1.18891	-0.1784
-0.05087	-0.41311	1.26249	1.17832	-0.0061
1.51473	-1.11451	-2.08039	1.17818	-0.16479
-0.58415	-0.90618	-3.32013	1.17596	-0.18476
1.51406	-1.05126	-1.78481	1.15251	-0.18792
1.77737	-0.72719	3.03489	1.1475	-0.22015
1.49928	-0.96806	-1.92083	1.11451	-0.20676
1.50002	-1.13943	-1.98625	1.11378	-0.1854
-0.58872	-0.90728	-2.92242	1.10262	-0.15347
-0.59154	-1.09911	1.90777	1.09525	-0.14892
1.51526	-1.15121	-2.21844	1.09414	-0.17924
1.51002	-0.91483	-2.82997	1.08733	-0.21368
-0.64125	3.58015	3.36147	1.07861	-0.09594
1.52158	-1.02802	-2.27306	1.07768	-0.1892
-0.09299	-0.56916	-1.99365	1.07399	-0.086
-0.37041	1.14042	-2.41788	1.07297	-0.20644
-0.74819	3.3226	3.44984	1.07276	-0.21813
1.53038	-0.87903	-2.96339	1.07047	-0.20998
1.52158	-1.09974	-2.00862	1.07016	-0.18793
-0.95401	-0.7373	-0.97872	1.06069	0.04407
1.49625	-1.04976	0.50657	1.0594	-0.19032
1.5295	-0.92275	-2.69151	1.05934	-0.21046
1.76562	-0.55934	3.17538	1.05117	-0.21716
1.49908	-1.05093	-2.35008	1.05051	-0.19588
1.84542	0.50391	2.18129	1.04765	5.52905
-0.5947	-0.90631	1.21982	1.03895	-0.18527
-0.59228	-0.92142	-0.55024	1.03682	-0.09801
-0.05356	-0.40802	-1.37884	1.03375	-0.07058
-0.58886	-1.10263	-1.73898	1.02319	-0.17045
1.52682	-1.00263	-2.20746	1.02022	-0.20837
1.50761	-0.99707	-0.30165	1.01799	-0.20844
-0.38908	0.31571	2.19422	1.0177	-0.18217
-0.59175	-0.87541	-0.55734	1.01703	-0.17722
-0.59027	-1.02851	1.1468	1.01626	-0.16983
-0.59873	-0.9508	-0.33293	1.01132	-0.20732
-0.95414	-0.72023	-0.9603	1.00967	-0.0018
-0.62238	2.06368	3.39408	1.00748	-0.1985
1.8475	0.46905	2.17626	1.0073	10.5412
-0.59181	-0.79614	-0.37503	0.99884	-0.16038
1.49679	-1.11974	-2.03895	0.99683	-0.18445
-0.58919	-0.94417	-2.14792	0.99414	-0.17385
1.51285	-1.09325	-2.24618	0.9902	-0.2044
1.5115	-1.10764	-2.2362	0.98315	-0.17411
-0.58778	-0.91842	-0.3379	0.98225	-0.17603
-0.35671	1.21222	-3.26042	0.97965	-0.22123
1.4935	-1.08024	-1.87237	0.97288	-0.17865
1.52359	-1.06737	-2.32069	0.96875	-0.2008
-0.59134	-0.8787	1.6307	0.9586	-0.18346
1.84105	0.45555	2.04988	0.95644	5.05353
-0.59235	-0.85952	1.13387	0.94861	-0.15849
1.50767	-1.07811	-1.96417	0.94546	-0.2032
-0.5951	-0.98554	-0.06121	0.94416	-0.19314
-0.59725	-0.87435	2.74385	0.93655	-0.18457
1.51204	-0.65048	-2.98476	0.90346	-0.21887
1.8782	0.56924	2.23822	0.90269	10.4746
-0.58684	-0.8546	-1.74781	0.8995	-0.14903
1.83145	0.28512	1.83106	0.89309	0.76236
-0.58839	-0.97602	2.42027	0.88565	-0.20728
1.87034	0.50716	2.18998	0.88516	2.45274
1.50062	-1.0956	-1.4625	0.88097	-0.14415
-0.59846	-0.81449	1.65349	0.87439	-0.18986
1.7722	-0.41987	2.9615	0.87284	-0.22009
-0.59752	-0.74771	1.58728	0.85591	-0.18404
1.86295	0.41623	1.97584	0.85476	8.23653
1.52084	-1.13211	-1.70428	0.85304	-0.19461
1.51567	-1.07109	-0.48726	0.85075	-0.17066
1.51976	-0.76858	-2.92364	0.84866	-0.21614
1.50935	-1.13546	-1.68686	0.84641	-0.1758
1.52689	-1.01786	2.22742	0.84591	-0.21745
1.8434	0.42305	1.96492	0.8411	3.13256
1.84656	0.62177	2.31222	0.83987	0.08847
-0.59074	-1.06695	2.44896	0.83837	-0.21315
1.77529	-0.44629	2.85059	0.83236	-0.21903
-0.59544	-0.75016	2.79149	0.83117	-0.21247
1.50976	-1.09005	-1.93182	0.8226	-0.18405
-0.59262	-0.83173	0.23524	0.81703	-0.15074
-0.59027	-0.93924	1.97337	0.81631	-0.18101
1.50364	-1.06886	-1.86252	0.808	-0.20501
-0.59907	-0.74651	1.19278	0.7969	-0.19653
-0.58906	-0.99093	0.48278	0.78915	-0.19906
1.51923	-1.1333	-1.58718	0.78614	-0.18847
-0.59175	-0.77576	1.52394	0.77732	-0.1862
-0.0467	-0.42595	-1.13819	0.77669	-0.10701
1.7683	-0.34414	2.85637	0.77364	-0.21847
-0.97235	-0.73366	-0.61447	0.76659	0.28528
-0.68189	0.6394	-2.97587	0.76596	-0.22117
1.52668	-1.06874	-2.22164	0.76363	-0.21439
1.77415	-0.58852	2.58831	0.76063	-0.21668
1.76226	-0.55101	2.61103	0.76042	-0.21759
1.52883	-1.08613	-2.21109	0.75679	-0.21541
1.49961	-1.05842	-2.01915	0.75676	-0.18921
-0.0633	-0.37433	-1.28566	0.75663	-0.11662
-0.95387	-0.7223	-1.06213	0.75557	-0.14189
1.82292	0.37733	1.86223	0.75449	7.61548
1.76844	-0.22456	2.89274	0.75354	-0.2152
-0.96093	-0.64191	1.35447	0.74898	-0.16049
-0.58006	-0.76393	-2.838	0.74505	-0.17761
-0.59813	-0.8048	2.47711	0.74494	-0.19683
1.8471	0.84474	2.33914	0.73967	0.26454
1.5064	-0.69354	2.64012	0.73349	-0.20892
1.78006	-0.37939	2.80695	0.73242	-0.21708
1.84898	0.67536	2.24131	0.73114	1.50533
-0.06397	-0.41398	-1.01493	0.72765	0.01119
1.90346	0.53957	2.09485	0.72413	2.7739
-0.59436	-0.90312	0.39221	0.72281	-0.15711
1.82936	0.63067	2.16897	0.71819	4.36821
1.50922	-1.15002	0.98837	0.71659	-0.12285
1.85032	0.2635	1.65285	0.71437	0.63015
-0.59477	-0.84075	1.82275	0.71266	-0.20286
1.83877	0.55757	2.07522	0.71255	6.44004
-0.59195	-1.16481	1.84279	0.71092	-0.21046
1.82184	0.48831	2.02694	0.71082	0.54691
-0.11408	-0.55751	0.59078	0.71007	-0.15042
1.7591	-0.42869	2.65471	0.70515	-0.2181
1.77052	-0.20225	2.83332	0.69884	-0.21599
1.85227	0.77722	2.29862	0.69851	0.22444
1.51809	-1.13876	-1.7695	0.6985	-0.20094
1.51419	-1.1093	-1.75157	0.69613	-0.20261
1.83501	0.44438	1.91821	0.69315	4.09733
1.82768	0.65781	2.21399	0.69179	0.15019
1.84777	0.38063	1.86285	0.68851	8.006
1.83957	0.3979	1.91117	0.68681	6.053
1.78355	-0.88774	2.41871	0.68422	-0.22024
-0.58946	-0.741	-0.89563	0.68144	-0.16064
1.5158	-1.0659	-1.76571	0.67992	-0.19549
1.51641	-1.11724	-1.46203	0.6795	-0.11718
1.8344	0.71054	2.16041	0.67676	8.42957
1.83568	0.60181	2.10465	0.67646	3.03516
1.84313	0.71867	2.17912	0.67215	0.09747
-0.59678	-0.71764	2.66656	0.67205	-0.19651
1.8516	0.41478	1.89366	0.67165	2.67066
1.78651	0.66318	2.17373	0.66985	1.84444
-0.5908	-0.78707	-0.9304	0.66944	-0.20668
1.84965	0.3667	1.86222	0.66383	1.76003
1.79396	0.65657	2.13184	0.65924	8.24175
-0.0731	-0.41833	-0.83568	0.65922	0.54924
1.85348	0.61744	2.12996	0.65748	2.09028
-0.58557	-0.7268	-1.24594	0.65738	-0.15198
-0.96576	-0.7752	-0.58666	0.65455	0.0487
-0.85876	1.57814	-0.88152	0.65299	3.76312
1.84408	0.40173	1.87906	0.65279	11.3914
1.51432	-0.99268	-2.05605	0.65075	-0.21647
1.84132	0.56137	2.05416	0.64997	0.87531
-0.56179	-0.73561	-1.01149	0.64813	-0.17749
-0.59604	-0.70354	2.15678	0.6399	-0.1823
1.85005	0.49677	2.03046	0.63833	1.47996
1.85731	0.45187	1.91796	0.63686	1.43926
-0.59524	-0.78761	2.42608	0.63582	-0.19312
1.82829	0.8605	2.24316	0.63304	0.69197
-0.58657	-0.67661	-0.04663	0.63238	-0.16495
-0.58086	-0.7546	-2.69228	0.63167	-0.20711
1.50284	-1.03246	-1.97435	0.63164	-0.20587
-0.7895	-0.40059	-0.98583	0.62664	0.33463
-0.59302	-0.75361	2.01968	0.61979	-0.16904
1.80881	-0.23797	2.6541	0.61969	-0.21872
-0.58926	-0.72326	-0.49855	0.61738	-0.19609
-0.58731	-0.87387	-2.00954	0.61669	-0.20409
-0.59168	0.29723	-0.75192	0.61551	-0.07525
1.83877	0.46325	1.92898	0.61478	1.00926
-0.03952	-0.46157	0.63081	0.61316	0.03731
1.76911	0.97509	2.26432	0.61314	9.85874
1.76421	-0.18955	2.63885	0.61263	-0.20543
1.77213	0.82732	2.19003	0.61208	4.48044
1.77858	-0.8006	2.24322	0.61093	-0.21945
-0.59054	-0.70088	0.00404	0.60881	-0.1859
-0.58113	-0.9452	-2.21663	0.60744	-0.2068
1.51587	-0.99443	-1.8125	0.60603	-0.20355
1.82648	0.4902	1.87678	0.60488	4.91604
-0.59101	-0.66874	0.03486	0.60264	-0.18476
1.82056	0.791	2.13793	0.60253	1.28015
-0.58778	-0.63801	-1.33883	0.59904	-0.20442
-0.57347	-0.62607	2.67206	0.59692	-0.22105
1.80391	0.82755	2.18882	0.59393	3.32639
-0.6031	-0.62948	0.93108	0.5925	-0.18499
-0.29095	0.32498	1.97738	0.59049	-0.21395
1.50902	-1.01424	-2.21439	0.59004	-0.21393
-0.58516	-0.59135	-0.29055	0.58992	-0.15074
-0.95905	-0.72253	-0.74928	0.589	-0.11867
1.83024	0.34393	1.68397	0.58387	4.3217
-0.58973	-0.74445	0.46571	0.58193	-0.159
1.80014	0.82059	2.1687	0.58143	5.16613
-0.95938	-0.69181	-0.67575	0.57785	0.06894
-0.59154	-0.68406	1.91626	0.57746	-0.18405
1.75823	-0.54505	2.57847	0.57712	-0.22175
1.82634	0.75662	2.06264	0.5745	0.21692
-0.97503	-0.75001	-0.74607	0.57409	0.03377
1.8379	0.36046	1.72533	0.57344	2.55905
-0.58167	-0.70216	-2.31791	0.56911	-0.21523
-0.58913	-0.58868	0.14334	0.56862	-0.16185
1.83581	0.24798	1.29632	0.5669	0.90736
-0.59275	-0.68628	0.8408	0.56685	-0.14876
-0.9571	-0.69257	-0.5723	0.56616	0.2702
-0.35986	0.10657	2.0217	0.56521	-0.21458
-0.59114	-0.59857	-0.05747	0.55923	-0.17595
-0.5906	-0.74983	0.94813	0.55462	-0.18184
-0.58973	-0.64117	0.34822	0.54748	-0.13571
1.81438	-0.46164	2.41883	0.54511	-0.21576
-0.59463	-0.68476	0.57869	0.5411	-0.16464
1.81862	0.90626	2.15202	0.54102	5.8789
-0.59027	-0.63654	-0.76688	0.53637	-0.13002
1.77536	0.51308	1.87601	0.53448	0.08465
1.52413	-1.1094	-1.61706	0.53435	-0.19518
-0.86104	1.54393	-0.97048	0.53416	4.68403
1.77482	1.13127	2.26553	0.53354	1.39723
-0.65764	3.64881	2.52941	0.53294	-0.14112
-0.5861	-0.6917	-0.95472	0.53121	-0.187
1.79927	0.63894	1.98742	0.53056	1.1285
1.52467	-1.16151	-1.19082	0.52984	-0.18746
1.75366	-0.84939	1.99583	0.52971	-0.21455
-0.38149	0.26031	1.87046	0.52924	-0.20575
1.50062	-1.12379	-1.4086	0.52163	-0.205
1.86832	0.82759	2.07088	0.52075	10.3132
-0.59275	-1.1717	-1.47415	0.51976	-0.16543
1.85267	0.2174	1.44009	0.51814	0.69438
-0.96395	-0.74989	0.95766	0.5153	0.00856
1.30676	-1.06661	-2.11637	0.51475	-0.22062
-0.96697	-0.7024	0.20639	0.5142	0.40074
1.52554	-1.10427	-0.00962	0.51351	-0.17724
1.83225	1.01003	2.16639	0.50786	1.99384
-0.58335	-1.04895	-2.18395	0.50666	-0.20708
1.51392	-1.15038	-1.09516	0.5064	-0.18349
1.76018	-0.25183	2.38585	0.50293	-0.22102
-1.07216	0.62279	-0.66372	0.50188	-0.12594
-0.59101	-0.63617	-2.51077	0.49845	-0.21639
1.50237	-0.99695	-1.63772	0.49802	-0.20899
1.50835	-1.11378	-1.9963	0.49708	-0.21781
1.50539	-1.14907	-1.26811	0.49704	-0.19332
-0.58657	-0.56951	-0.3941	0.49543	-0.12767
1.82641	0.33956	1.68379	0.49339	0.53624
1.51318	-1.08257	-1.5762	0.49322	-0.2109
1.50257	-1.06783	-1.56079	0.49182	-0.20213
1.53118	-1.10859	-1.47971	0.49001	-0.19365
1.51318	-1.09422	-1.44588	0.48961	-0.18774
1.5023	-1.02891	-1.5785	0.48637	-0.21214
1.7816	-1.09951	1.76464	0.48612	-0.21832
1.75212	-0.000335683	2.51759	0.48389	-0.22123
-0.57663	-0.58895	-1.7809	0.48321	-0.10623
1.5246	-1.11931	-1.16518	0.47983	-0.14512
-0.59591	-0.61884	1.46215	0.4797	-0.20493
-0.59013	-0.53726	-0.01556	0.4782	-0.18702
-0.5904	-0.5663	0.4984	0.46994	-0.18698
1.80471	-0.11193	2.45469	0.46926	-0.21685
1.5107	-1.05675	-1.87323	0.46794	-0.20683
1.50559	-1.10173	-1.57078	0.46791	-0.19674
-0.58174	-0.61625	-0.89677	0.46737	-0.11279
-0.35825	0.75655	-1.28914	0.46291	-0.2175
-0.58402	-0.54193	-0.78024	0.45954	-0.17361
1.49457	-0.9282	-2.07876	0.4583	-0.22013
-0.60861	-0.61603	2.33289	0.45368	-0.21365
-0.57522	-0.59748	-2.35619	0.45285	-0.19936
1.52111	-0.69203	-2.29342	0.44978	-0.22056
1.52359	-1.09784	-1.73518	0.4495	-0.21475
1.50955	-1.14205	-1.84341	0.4463	-0.22099
-0.58946	-0.53111	0.22588	0.44472	-0.15054
-0.58711	-0.51568	-0.89949	0.44439	-0.143
1.51607	-1.1532	-1.23925	0.44343	-0.16449
-0.72797	0.56062	2.22245	0.4432	-0.2218
1.51083	-1.15885	-1.0876	0.44098	-0.19254
-0.59289	-0.64655	0.62169	0.44085	-0.19697
1.85845	0.29873	1.55805	0.44041	0.29987
-0.95784	-0.74191	0.74833	0.43923	0.19282
1.52601	-1.15767	-1.27681	0.43523	-0.20047
-0.96254	-0.73302	-0.42979	0.42944	0.16806
1.51728	-1.08474	-0.42645	0.42924	-0.19705
1.49807	-1.12665	-1.53084	0.42729	-0.21434
1.50035	-1.07968	-1.57427	0.42705	-0.20522
1.51728	-1.07812	-0.85719	0.42559	-0.20253
-0.94984	-0.72641	0.78134	0.42539	0.11272
-0.59134	-0.50152	0.38886	0.42322	-0.19721
1.50002	-1.12976	-1.33955	0.42313	-0.21208
-0.3772	0.83737	2.11908	0.42038	-0.21083
1.83091	1.33785	2.15247	0.4197	0.57457
-0.59766	-0.61148	2.17922	0.41779	-0.20633
-0.93688	0.97222	-0.01222	0.41271	0.1181
-0.06538	-0.49113	0.03316	0.40834	0.20867
-0.61626	3.01771	0.93386	0.40573	6.90197
1.84428	0.14064	1.17763	0.4033	0.74151
-0.58691	-0.83989	-2.32369	0.40035	-0.22176
-0.61915	3.56246	1.37293	0.3996	0.17553
1.51923	-1.09318	-1.41775	0.39746	-0.21502
-0.58281	-0.53199	-0.75446	0.39493	-0.17294
-0.58771	-0.53617	-0.28419	0.39344	-0.16008
1.51036	-1.14001	0.48909	0.39336	-0.17712
-0.8599	1.5577	-0.94307	0.38997	1.11533
1.84569	1.22343	2.03103	0.38766	0.14858
-0.58268	-0.54087	-1.95845	0.38754	-0.18006
-0.5898	-0.46393	-0.00556	0.38723	-0.11444
-0.58839	-0.50276	-1.22663	0.38635	-0.17001
1.76434	-0.74545	1.82484	0.38214	-0.22013
-0.58805	-0.44124	-0.51524	0.37842	-0.16524
-0.96126	-0.66814	0.77743	0.37834	0.00396
-0.96126	-0.66814	0.77743	0.37834	0.00396
-0.58133	-0.40982	-1.17997	0.37547	-0.18202
-0.58577	-1.17992	1.13543	0.37446	-0.19593
1.79941	0.19553	1.39748	0.3744	-0.01999
1.50754	-1.07039	0.77422	0.37415	-0.20753
-0.59739	-0.50577	1.19957	0.37387	-0.20743
-0.5814	-0.59642	-2.46054	0.37296	-0.21523
-0.5857	-1.1913	0.31307	0.36812	-0.19572
-0.40339	0.30081	1.63626	0.36725	-0.19878
-0.58523	-0.49221	-0.04206	0.36292	-0.19702
-0.59725	-0.40142	0.63948	0.36179	-0.16337
1.75729	-0.20521	2.23429	0.36095	-0.20896
1.51439	-0.705	-1.82656	0.35774	-0.22002
1.49773	-1.15641	-1.21268	0.35413	-0.15847
-0.59074	-0.45609	-0.01495	0.3526	-0.20395
-0.61841	0.47642	2.31429	0.35064	-0.11397
-0.58664	-0.39349	-0.58823	0.34921	-0.16178
1.76353	0.00728	2.25523	0.34868	-0.22028
1.52292	-1.15657	-1.16708	0.34691	-0.19161
1.49914	-1.16313	-1.12633	0.34651	-0.18268
1.76125	-0.03149	2.23675	0.3462	-0.21388
-0.59725	-0.35665	-0.33004	0.34519	-0.20675
-0.86124	1.58785	-0.6738	0.34373	2.45866
-0.60578	-0.49698	1.42191	0.34114	-0.20404
-0.59584	-0.4007	0.97613	0.34108	-0.07083
-0.5898	-1.06274	-1.66381	0.33978	-0.19705
-0.08701	-0.64993	-1.37319	0.3381	-0.05935
-0.59181	-0.44577	-0.46731	0.33707	-0.16745
1.76259	-0.16132	2.13554	0.33702	-0.21116
-0.58442	-0.2026	-0.88239	0.33484	-0.18642
1.29756	-1.02314	1.65375	0.33477	-0.22157
-0.59094	-0.47753	0.56302	0.33423	-0.20026
1.52406	-1.12129	-1.16513	0.33381	-0.21202
-0.59101	-0.42798	0.30662	0.33296	-0.16582
-0.59376	-0.35308	0.42906	0.33269	-0.19224
1.50405	-1.05047	-1.58012	0.32967	-0.21735
-0.57804	-0.44252	-1.03453	0.32699	-0.16062
-0.58906	-0.42693	-0.48135	0.32691	-0.12729
-0.59248	-0.40104	0.72888	0.32615	-0.1978
1.49431	-0.72169	-1.82046	0.32386	-0.22051
-0.96832	-0.75529	-0.41488	0.32383	-0.00738
-0.59551	-0.47662	0.72327	0.32335	-0.19628
1.76065	-0.01343	2.22159	0.32204	-0.21493
-0.40467	0.93223	1.9158	0.32142	-0.20801
-0.58328	-0.37339	-0.42794	0.31972	-0.18398
-0.58986	-0.40831	-0.26549	0.31937	-0.12595
-0.57173	-0.41853	-1.63966	0.31796	-0.20356
-1.02226	2.06644	-2.15045	0.31696	-0.2194
1.50788	-1.18682	-1.0273	0.31486	-0.18843
-0.5941	-0.43541	-0.33259	0.31442	-0.17412
-0.38136	2.22294	-1.8606	0.31422	-0.22074
-0.59255	-0.41738	0.50959	0.31259	-0.19228
1.78436	-0.80904	-0.75912	0.31084	-0.1981
-0.60511	-0.43234	0.99068	0.31036	-0.11749
1.75648	-0.41505	2.0888	0.3103	-0.22171
1.49128	-1.10012	-1.0313	0.30789	-0.18282
-0.7975	-0.56177	-2.03131	0.30777	-0.19814
1.50908	-1.1528	-0.95384	0.30443	-0.16381
-0.5941	-0.38341	0.38278	0.30374	-0.14719
-0.58986	-0.40566	0.00323	0.30227	-0.12242
-0.95562	-0.72399	-0.38182	0.30206	-0.03158
-0.59188	-0.43898	-0.46909	0.30142	-0.20259
-0.59148	-0.40637	0.4274	0.30099	-0.20126
1.82473	0.15133	1.13029	0.29918	0.01079
-0.66033	3.8789	-2.32639	0.29858	-0.22136
-1.08083	0.22185	-2.28941	0.29795	-0.2074
-0.56917	-0.34053	-0.22595	0.29696	-0.20382
-0.57892	-0.91797	-1.87509	0.2967	-0.21175
-0.59645	-0.40749	1.11515	0.29581	-0.17031
-0.57643	-0.67219	-2.17124	0.29545	-0.21995
1.51358	-1.16963	-0.81368	0.29313	-0.17902
-0.59819	-0.42874	0.87934	0.29227	-0.15917
1.76018	0.22611	2.18413	0.28882	-0.21827
-0.59557	-0.3781	0.10282	0.28818	-0.16146
-0.78823	-0.46722	-2.01591	0.28627	-0.14013
-0.60639	-0.46731	1.59805	0.28603	-0.20204
-0.58342	-0.54607	-0.61915	0.28474	-0.19939
1.49773	-1.10516	-1.15682	0.28428	-0.19244
-0.59598	-0.43917	0.7986	0.28428	-0.18615
1.50123	-1.10815	-1.23256	0.28372	-0.2137
1.51815	-1.10951	-1.0108	0.28333	-0.17639
1.76394	0.00898	2.10486	0.28279	-0.21736
1.76165	-0.01799	2.11535	0.28214	-0.2194
1.50492	-1.13493	-1.20384	0.28055	-0.21138
1.50203	-1.13747	-1.09262	0.28039	-0.18932
-0.57428	-0.48572	-2.19178	0.28011	-0.20854
1.5115	-1.14269	-1.28435	0.27999	-0.21159
1.51795	-1.17683	-1.07452	0.27977	-0.20341
1.50734	-1.14157	-1.0698	0.27866	-0.21514
-0.58342	-1.16574	-1.30856	0.27789	-0.19756
-0.60511	-0.39701	1.45428	0.27786	-0.19236
-0.96596	-0.71159	0.7444	0.27626	-0.00351
-0.61156	2.78559	0.59051	0.27325	1.10263
-0.4128	-0.05951	1.678	0.27321	-0.21813
-0.41219	1.13185	2.01156	0.27164	-0.20282
1.52171	-1.07586	-1.55611	0.2715	-0.21942
-0.38848	1.02687	1.93342	0.27061	-0.21606
-0.37108	-0.14849	0.90542	0.27043	-0.21278
-0.7977	-0.87965	-1.61084	0.26988	-0.20562
-0.37122	-0.08578	1.44262	0.2697	-0.1929
-0.79481	-0.48368	-1.86763	0.26894	-0.13781
1.52655	-1.17177	-1.00871	0.26789	-0.17946
-0.6084	-0.4241	1.23867	0.26718	-0.13103
-0.08674	-0.66864	-1.41644	0.2669	-0.15228
-0.58516	0.33549	0.27531	0.26679	-0.15338
-0.36389	-0.00966	1.46049	0.26628	-0.189
-0.59369	-0.31785	0.1229	0.26577	-0.1443
-0.80368	-0.34466	-1.5435	0.26563	-0.21355
1.52064	-1.15952	-0.56741	0.26367	-0.16237
-0.79427	-0.47637	-1.74355	0.25984	-0.10911
1.5019	-1.12698	-1.29656	0.25697	-0.19427
-0.59383	-0.26626	-0.01471	0.25656	-0.06331
-0.58436	-0.34067	-0.25874	0.25487	-0.17024
-0.35718	0.12172	1.60517	0.2544	-0.21584
-0.05282	-0.34342	-1.07939	0.25407	-0.18888
-0.378	-0.01905	1.55116	0.25387	-0.21889
1.51392	-1.11312	-1.15391	0.25281	-0.21157
1.51755	-1.10182	-0.90288	0.25097	-0.18155
-0.59356	-0.47205	1.16042	0.25057	-0.21766
1.75628	0.11423	2.10456	0.24956	-0.21671
1.5029	-1.17354	-0.54648	0.24918	-0.16286
1.51298	-0.99224	0.59968	0.24888	-0.21921
1.51876	-1.1091	-1.3388	0.24674	-0.21133
-0.95468	-0.63956	0.90098	0.24471	-0.16626
-0.95938	0.79213	-0.41312	0.24404	0.28838
-0.59121	-0.29081	0.22633	0.243	-0.18561
-0.60934	-0.17186	2.03196	0.24294	-0.18171
-0.59396	-0.28279	-0.23382	0.24245	0.01668
1.51419	-1.10628	-0.94932	0.24208	-0.18581
-0.39607	-0.12551	1.41682	0.24148	-0.21956
1.52621	-1.21122	0.39428	0.24134	-0.19685
-0.58436	-0.33512	-0.56282	0.24128	-0.12164
-0.5984	-0.30093	0.80668	0.24003	-0.1445
-0.50126	1.10642	1.93575	0.23975	-0.21081
-0.36255	-0.2991	1.10823	0.23937	-0.21103
1.74976	0.25309	2.08826	0.23789	-0.21717
-0.59255	-1.09852	-1.59258	0.23747	-0.2193
-0.79561	-0.47698	-1.90091	0.23652	-0.10197
-0.58462	-0.90168	-1.92501	0.23544	-0.22058
1.75836	0.17113	2.05914	0.23454	-0.20365
-0.58261	-0.29517	-0.85393	0.23388	-0.20478
-0.85614	1.91949	-0.34294	0.23254	0.20206
-0.79058	-0.55257	-1.7182	0.23131	0.19331
-0.05208	-0.40538	0.80302	0.23087	-0.16021
-0.59396	-0.28035	0.56105	0.22855	-0.19591
-0.7936	-0.48787	-1.7861	0.22683	-0.12791
-0.78547	-0.39646	-1.92897	0.22675	-0.15227
-0.58509	-0.31406	-0.57331	0.22669	-0.17659
-0.59416	-0.39959	1.21043	0.22656	-0.19941
-0.59692	-0.27873	0.66385	0.22608	-0.07937
1.76629	-0.27886	1.91961	0.22501	-0.22036
1.51513	-1.19572	-0.98544	0.2248	-0.20637
1.52474	-1.15376	-0.83653	0.22458	-0.17085
-0.59698	-0.27407	0.08039	0.22447	-0.17681
-0.33696	0.2646	1.74593	0.22361	-0.21742
-1.08869	0.16941	-2.07636	0.22358	-0.20078
1.50304	-1.12511	-1.08397	0.22226	-0.20075
-0.59228	-0.26892	0.22344	0.22207	-0.13849
-0.41011	0.68643	0.89383	0.21904	-0.18112
-0.39641	0.06987	1.62985	0.21831	-0.21919
-0.57354	-0.70245	-0.81741	0.21733	-0.21071
-0.59322	-0.23202	0.16186	0.21725	-0.21216
1.75514	0.15495	2.03299	0.21647	-0.21317
-0.69862	1.43437	0.52943	0.21173	-0.0741
-0.59027	-0.26033	0.44072	0.21011	-0.15217
-0.79071	-0.46027	-1.75201	0.21011	-0.05168
-0.59739	-1.22905	0.68009	0.20982	-0.20204
-0.57052	-0.40149	-1.81218	0.2096	-0.17692
-0.59725	-0.28701	0.8725	0.2092	-0.14233
-0.58812	-0.29656	-0.06123	0.20907	-0.18829
1.76515	0.06738	2.00015	0.20563	-0.21783
-0.37558	-0.23609	1.00602	0.20545	-0.1866
1.52279	-1.15226	-1.07714	0.20541	-0.21068
-0.36645	0.01211	1.32786	0.20508	-0.17157
-0.9614	-0.82224	-0.34769	0.20388	-0.16404
-0.60007	-0.16312	0.67151	0.20369	-0.15369
1.74856	0.31065	2.01924	0.20243	-0.21771
-0.33145	3.20109	-1.49599	0.20146	-0.21902
-0.93298	-0.92485	-0.03441	0.20095	-0.10184
-0.3735	0.25667	1.65632	0.20086	-0.21377
-0.60834	-0.33698	1.82616	0.20043	-0.17533
-1.0772	0.50706	-2.07606	0.19878	-0.19596
-0.59228	-1.19375	0.46998	0.19596	-0.19189
-0.58785	-0.24661	-0.00959	0.19583	-0.15341
-0.37323	-0.3616	0.97143	0.19349	-0.2069
-1.09003	0.23883	-2.07309	0.19321	-0.21607
-0.60276	-0.48182	1.28347	0.19141	-0.21034
-0.58429	-0.18839	-0.40475	0.19117	-0.11145
1.51493	-1.14578	-1.23723	0.18973	-0.21695
1.30078	-1.11034	1.50436	0.18926	-0.22161
-0.59497	-0.23307	0.35509	0.18777	-0.18017
-0.5941	-0.17248	0.10394	0.18742	-0.12696
-0.3952	0.36715	1.28401	0.18737	-0.2158
-0.79709	-0.52211	-1.39947	0.18709	-0.09829
-0.59309	-0.2082	-0.39629	0.18682	-0.10329
1.49686	-1.11747	-0.69164	0.18653	-0.14827
-1.07478	0.25595	-2.01847	0.18642	-0.18983
-0.37612	-0.14364	1.09021	0.18508	-0.20396
-0.5861	-0.17885	0.06335	0.18503	-0.14806
-0.78843	-0.37596	-1.80938	0.18475	-0.10365
-0.80226	-0.35242	-1.54148	0.18391	-0.1423
-0.7893	-0.39823	-1.61855	0.18293	-0.04871
-0.37941	-0.11249	1.15118	0.18224	-0.21958
-0.58368	-0.23867	-0.54167	0.18223	-0.16021
1.75111	0.26517	1.97724	0.18187	-0.21682
-0.06854	-0.44514	-0.66502	0.18039	-0.03998
1.74829	0.21202	1.95606	0.18018	-0.22092
1.70268	1.92663	1.66552	0.17889	-0.21183
-0.36504	0.13517	1.44259	0.17847	-0.2105
-0.79078	-0.37	-1.64852	0.17832	-0.07198
-0.37296	0.00982	1.26306	0.1783	-0.20536
-0.33931	0.00173	1.28881	0.1781	-0.19586
-0.60128	-0.2487	0.459	0.17737	-0.06693
-1.0723	0.43301	-2.01989	0.17629	-0.1484
-0.38895	0.13556	1.26876	0.1759	-0.19524
-0.37538	-0.11821	1.14849	0.1737	-0.21647
1.74862	0.29432	1.95656	0.17363	-0.21924
-0.39278	-0.24821	1.14091	0.17342	-0.21039
-0.37021	-0.09532	1.05899	0.17332	-0.19943
1.52245	-1.14243	-0.93417	0.17253	-0.21332
-0.36732	0.01295	1.08517	0.16874	-0.213
-0.40809	1.13896	1.65446	0.16793	-0.20597
-0.79803	-0.39466	-1.56184	0.16724	-0.13444
-1.07573	0.486	-2.02321	0.1669	-0.10914
1.73297	0.59581	1.75296	0.16643	-0.19937
-0.0637	-0.46296	-0.53715	0.16541	0.1255
-0.36329	0.11969	1.44477	0.16447	-0.20601
1.52185	-1.17466	-0.82006	0.16304	-0.18998
-0.3688	-0.2052	1.03545	0.16257	-0.1896
-1.08473	0.20756	-1.97523	0.16252	-0.15628
-0.39795	0.29733	1.4885	0.16246	-0.21165
-0.59181	-0.22784	0.30908	0.16219	-0.15635
-0.59981	-0.22557	0.36354	0.16116	-0.17843
1.51862	-1.20107	-0.74051	0.16111	-0.17665
-0.7844	-0.26313	-1.90314	0.16102	-0.17433
1.75594	0.18015	1.8968	0.15977	-0.20465
-0.59544	-0.1884	0.88118	0.15888	-0.20054
-0.3872	-0.28698	1.00129	0.15875	-0.20909
-0.60612	-0.32587	1.7332	0.15863	-0.20731
-0.79689	-0.37586	-1.57841	0.15805	-0.13858
-0.59772	-0.13186	0.09326	0.15681	-0.17327
-0.59309	-0.20136	0.0833	0.15664	-0.18556
1.50895	-1.18162	-0.68162	0.15524	-0.16059
-0.90141	1.14208	-2.10378	0.15506	-0.20931
1.8612	0.0861	0.90998	0.15481	0.29174
-0.97812	-0.70093	-0.2286	0.15469	0.0066
-0.37861	-0.35553	0.69757	0.15462	-0.20297
-0.58745	-0.23283	0.20196	0.15461	-0.21209
1.51708	-1.17581	-0.7914	0.15435	-0.19689
-0.35792	-0.16622	1.01091	0.15377	-0.20686
-0.34388	-0.13112	1.0577	0.15298	-0.20498
-0.37444	-0.4122	0.96035	0.15288	-0.21764
-0.38922	-0.20526	0.76718	0.15261	-0.20856
-0.79535	-0.44589	-1.51798	0.15221	0.0205
-0.3866	-0.45885	0.89903	0.15131	-0.21736
-0.38895	0.1728	1.23517	0.15096	-0.19871
1.51567	-1.16377	-0.93168	0.15058	-0.18777
-0.59295	-0.22051	0.45796	0.14939	-0.21655
-0.40178	0.07423	1.1845	0.14902	-0.21364
-0.39204	0.20201	1.23766	0.14852	-0.21717
-0.57972	-0.11797	-0.03986	0.14832	-0.17514
-0.36336	0.12234	1.047	0.14804	-0.21082
-0.83807	3.50063	-1.63749	0.14751	-0.21892
-0.59578	-0.15792	0.28119	0.1474	-0.09807
-1.07438	0.51234	-1.95344	0.14687	-0.01721
-0.58127	-0.18913	-0.27954	0.14671	-0.1752
-1.07311	0.6058	-1.99249	0.1462	-0.19436
-0.36826	0.21701	1.44282	0.14618	-0.2096
1.5111	-1.14502	-0.18905	0.14517	-0.2064
-0.60296	-0.18669	0.67131	0.14447	-0.15771
-0.3561	-0.04562	1.21999	0.14431	-0.21738
1.75474	-0.0458	1.7825	0.144	-0.21896
1.74822	0.44298	1.91176	0.14398	-0.21462
-0.36719	0.22931	0.95128	0.1439	-0.21443
-0.37424	-0.07819	1.13443	0.14338	-0.2071
-0.39473	0.2859	1.49098	0.14167	-0.21665
1.50371	-1.16304	0.14821	0.14153	-0.19793
-0.57999	-0.16299	-0.44189	0.14096	-0.10185
-0.37793	-0.06884	0.97183	0.14095	-0.19303
-0.61257	-0.33072	1.7726	0.14049	-0.21268
1.52749	-1.18782	-0.55184	0.14013	-0.17332
-0.39184	-0.01531	1.00241	0.13977	-0.20401
-1.0686	0.4544	-1.97994	0.13922	-0.20263
1.75984	0.20348	1.88805	0.13888	-0.21914
-0.30895	0.20954	1.45213	0.13854	-0.21888
-0.599	-0.52686	-1.96021	0.13852	-0.22071
-0.59598	-0.09933	0.28268	0.13807	-0.04723
-0.58986	-0.13315	-0.04373	0.13794	-0.05486
1.74164	0.24931	1.85516	0.1379	-0.21603
-0.5857	-0.17832	-0.24943	0.13749	-0.20781
-0.58684	-0.12916	-0.25802	0.13679	-0.12419
1.69858	1.63973	1.56038	0.13665	-0.2102
1.5154	-1.09511	-0.79441	0.13622	-0.20874
-0.40205	0.01056	1.33358	0.13606	-0.22044
-0.59591	-0.16079	0.35483	0.13588	-0.06529
-0.39144	-0.01349	0.94459	0.13577	-0.19408
-0.40662	0.23399	1.38683	0.13378	-0.21554
-0.58906	-0.12243	-0.41106	0.13248	-0.19837
1.75252	0.24573	1.82593	0.13214	-0.20346
-0.96926	-0.74021	-0.11183	0.13191	0.07186
-1.07546	0.41059	-1.94612	0.13162	-0.16862
1.51278	-1.18182	-0.69193	0.13128	-0.19253
-0.94192	-0.82106	0.7761	0.13009	-0.1256
-0.60874	-0.45969	1.16829	0.12965	-0.21533
1.51513	-1.13674	-0.78773	0.12924	-0.20246
-0.60531	-0.14143	0.90059	0.12815	-0.17998
-0.38962	0.27539	1.35	0.1275	-0.20692
-0.39164	0.3505	1.34178	0.12701	-0.2153
-0.36121	0.24153	1.29216	0.12679	-0.20773
-0.79158	-0.35281	-1.38956	0.12579	-0.09429
-0.86037	1.61097	-0.85455	0.12458	1.51496
-0.59027	-0.10835	0.10401	0.12345	0.02722
-0.59463	-0.1491	0.29533	0.12237	-0.12164
-0.37296	-0.08297	0.9663	0.12164	-0.19654
1.74903	0.42361	1.85492	0.12114	-0.21717
1.74177	0.39318	1.80797	0.1208	-0.21738
1.74587	0.23244	1.78565	0.12056	-0.21593
-0.59154	-0.08761	0.13646	0.12046	-0.07075
-0.38304	0.1148	1.0957	0.11919	-0.18677
-0.36	-0.2366	0.91245	0.119	-0.20905
-1.06672	0.43935	-1.90803	0.1188	-0.08579
-0.5773	-0.07508	-0.33792	0.11826	-0.18378
1.51573	-1.19999	-0.88341	0.11803	-0.20881
-0.58765	-0.1722	-0.14787	0.11729	-0.13429
-0.59269	-0.09773	0.30364	0.11701	-0.20645
-0.58953	-0.09144	-0.6211	0.1164	-0.19327
-0.58677	-0.09825	-0.29597	0.11637	-0.19371
-0.37861	-0.00562	1.00867	0.11619	-0.19129
-0.37007	-0.22994	0.79969	0.11535	-0.20945
-1.06867	0.54745	-1.88605	0.11336	-0.11548
-0.5951	-0.0866	0.33552	0.11265	-0.14841
-0.59101	-1.25683	-0.87892	0.11227	-0.17147
-0.55037	2.23155	1.47947	0.11188	-0.12916
-0.36732	0.25233	1.53658	0.11186	-0.21846
-1.0766	0.47404	-1.88323	0.11176	-0.09811
-0.38304	0.24345	1.2035	0.11171	-0.20729
1.74654	0.39768	1.81728	0.11121	-0.21582
-0.58093	-0.18048	-0.51433	0.11112	-0.20889
1.75185	0.18029	1.75477	0.11106	-0.21644
-0.39191	-0.22554	0.64264	0.11065	-0.20855
-0.5941	0.28557	0.36575	0.11051	0.03563
-0.38385	-0.0154	1.00964	0.11041	-0.21779
-1.06746	0.67706	-1.87447	0.10832	-0.18357
-0.38049	-0.02069	0.95035	0.1074	-0.17286
-0.58872	-0.09434	-0.12369	0.10695	-0.18612
-0.60088	-0.06566	0.4013	0.1069	-0.18446
-0.37431	0.29883	1.35439	0.10676	-0.21993
-0.96785	-0.73468	0.45143	0.10605	0.03683
-0.37115	-0.10209	0.93084	0.10573	-0.21644
1.67285	2.17711	1.45044	0.1057	-0.13583
1.75138	0.46563	1.80271	0.10551	-0.22128
-0.39298	0.40373	1.34825	0.10515	-0.20718
-0.5816	-0.13621	-0.1491	0.10483	-0.21317
-0.58926	-0.0644	0.16827	0.1046	-0.08313
-1.07055	0.4705	-1.87992	0.10366	-0.07377
-0.37135	-0.52872	0.53584	0.10311	-0.20749
-0.58684	-0.08712	-0.21063	0.10263	-0.12002
-0.6076	-0.0505	0.49629	0.10247	-0.199
-0.38297	-0.07684	1.01538	0.10187	-0.20416
-0.59913	-0.1149	0.29988	0.10114	-0.19408
-0.9702	-0.73789	-0.13599	0.1011	0.16285
-0.37021	-0.10042	0.83455	0.10069	-0.20348
-0.38626	-0.24167	0.85318	0.0994	-0.21015
-0.96099	1.1257	0.09971	0.09938	-0.08439
-0.37639	0.35538	1.28026	0.09886	-0.20972
-0.39486	0.17029	1.12768	0.09882	-0.20428
-0.39211	-0.13704	0.88084	0.09875	-0.2105
1.76797	0.39751	1.78733	0.09826	-0.21534
1.51714	-0.68643	-0.04346	0.0972	-0.20434
-0.59719	-0.06912	0.34506	0.0971	-0.17165
1.49377	-1.17307	0.60964	0.09591	-0.20566
-0.38297	0.33651	1.23995	0.09586	-0.19949
-0.37666	0.27772	1.14423	0.09583	-0.21437
-0.3608	-0.11369	0.85659	0.09545	-0.20008
-0.38163	0.02383	0.94366	0.09496	-0.17967
1.50882	-1.1859	-0.56599	0.09489	-0.1825
-0.36457	-0.23336	0.60377	0.09377	-0.18231
-0.79158	1.02101	-1.48618	0.09358	0.37378
-0.58261	-0.06279	-0.36551	0.09332	-0.07654
-0.5818	-0.9299	-1.57585	0.09327	-0.21673
1.50915	-1.15498	-0.81644	0.09295	-0.20356
-0.39634	-0.2919	0.52189	0.09287	-0.21352
-0.39762	-0.07058	0.83294	0.0925	-0.201
-0.37397	0.29572	1.18543	0.09215	-0.20823
-0.35368	3.93676	-1.59863	0.092	-0.21978
-0.38868	-0.07085	0.90095	0.09158	-0.21362
-0.40427	0.26771	1.25938	0.0914	-0.21956
-0.60189	-0.09205	0.52873	0.0912	-0.20282
-0.34549	-0.93586	0.72893	0.09109	-0.2179
-0.38472	-0.02831	0.84279	0.09024	-0.19536
-0.39983	0.07984	0.93659	0.09006	-0.2132
-0.37652	0.61503	1.46514	0.09001	-0.21378
-0.38653	0.30455	1.19642	0.09	-0.21629
1.74741	0.31832	1.72768	0.08921	-0.21179
-1.06719	0.5308	-1.84188	0.0892	-0.02128
-0.37538	0.24107	1.1193	0.08842	-0.21068
-0.37437	-0.36186	0.54018	0.08814	-0.1905
-0.3731	-0.28381	0.72053	0.08794	-0.20821
-0.58812	-0.11249	-0.14772	0.08672	-0.20695
1.74426	0.32198	1.73862	0.0867	-0.21147
1.75104	0.27866	1.7249	0.0865	-0.21098
-0.59181	-0.05161	0.14775	0.08638	-0.17782
-0.38929	-0.0165	0.83492	0.0859	-0.20587
1.49659	-1.1677	-0.72328	0.08572	-0.18626
1.50203	-1.21871	0.62883	0.08542	-0.21262
-0.08506	-0.47231	0.00732	0.08536	0.22258
-0.59806	-0.01781	0.12113	0.0853	-0.00987
-0.96294	-0.71764	0.38826	0.08516	0.11996
-0.40319	0.39138	1.23356	0.08469	-0.20305
-0.59255	-0.05873	0.14066	0.0844	-0.119
-0.57818	-0.04353	-1.1231	0.08418	-0.1705
-1.06948	0.43164	-1.82851	0.08409	-0.13
-0.51362	1.1772	-0.70078	0.08323	-0.10553
-1.07351	0.61436	-1.86273	0.08311	-0.20243
-0.56669	-0.07199	-1.24064	0.08248	-0.19776
-0.37854	-0.08524	0.89516	0.08245	-0.2096
-0.3827	-0.08028	0.83531	0.08242	-0.2131
-0.39271	0.50802	1.47455	0.08222	-0.19163
1.74963	0.39399	1.75786	0.08216	-0.21927
1.74217	0.46481	1.73236	0.08195	-0.21058
-0.07263	-0.38794	-0.02057	0.08159	-0.14347
-0.97389	-0.68751	0.51267	0.08066	-0.10671
-0.59013	-0.04742	-0.01484	0.08058	-0.15433
-0.36826	0.08796	0.98019	0.07954	-0.20293
-0.58765	0.03753	-0.38266	0.07948	-0.16533
1.49961	-1.07317	-0.70111	0.07939	-0.20877
-0.37847	0.17478	1.15216	0.07928	-0.21451
1.72881	0.15454	1.65209	0.07919	-0.22009
1.52682	-1.14406	-0.83479	0.07906	-0.16879
-0.59907	-0.05158	0.19745	0.07851	-0.18708
-0.5861	-1.16846	-0.98534	0.07816	-0.21289
-0.35677	-0.32105	0.73295	0.07686	-0.20438
-0.60081	-0.00204	0.16169	0.07633	-0.19256
-0.59228	0.03112	-0.09444	0.07596	-0.05301
-0.59893	0.00549	0.23827	0.07543	-0.18405
1.5158	-1.1717	-0.63392	0.07512	-0.20458
1.51587	-1.18944	-0.52847	0.0747	-0.1722
-0.96254	-0.72736	0.05954	0.07456	0.55159
1.75836	0.35829	1.68294	0.07335	-0.21935
-0.85641	1.69574	-0.89998	0.07302	1.67366
1.74526	0.2644	1.70337	0.073	-0.22145
1.5117	-1.19802	-0.70985	0.07291	-0.17802
-0.35819	-0.03739	0.9511	0.07278	-0.21817
-0.37901	-0.24528	0.6426	0.07278	-0.21308
-0.39775	0.30218	1.17197	0.07278	-0.19144
-0.3606	-0.28814	0.69846	0.07249	-0.1972
1.74298	0.3737	1.71065	0.07239	-0.20445
1.8563	0.08984	0.84538	0.07153	0.10018
-0.59423	-0.0002844	0.17009	0.07145	-0.14495
1.50835	-1.1708	0.41268	0.07106	-0.19798
-0.03965	-0.48411	-0.36739	0.07097	0.09103
-1.06907	0.5867	-1.78801	0.07042	-0.09575
-0.40487	0.14304	1.18088	0.06996	-0.21792
-0.58771	-0.01668	-0.06283	0.06984	-0.20539
1.76945	-0.71947	1.29968	0.06968	-0.21964
-0.95481	-0.79764	-0.17978	0.06948	-0.1209
-0.38398	0.14421	1.00949	0.0694	-0.20543
-0.49999	0.70284	1.4452	0.06909	-0.21602
-0.0506	-0.45703	0.51549	0.06902	-0.19307
1.50129	-1.21192	-0.75358	0.06858	-0.19927
-0.41542	0.34365	1.21235	0.06641	-0.21736
-0.32265	0.0013	0.95688	0.06629	-0.19
-1.06887	0.55682	-1.78591	0.06567	0.02066
1.7411	0.4632	1.70921	0.06544	-0.20163
-0.6035	-0.10035	0.98163	0.06478	-0.21433
-0.34838	0.06172	1.11772	0.06432	-0.20708
1.49928	-1.18658	-0.5599	0.06404	-0.17796
-0.58113	0.00808	-0.22205	0.06398	-0.06601
-0.58724	-1.16236	-1.0914	0.06381	-0.19677
1.50297	-0.98978	-1.18244	0.06362	-0.21523
1.7456	0.36168	1.64901	0.06334	-0.21313
-0.3952	0.38532	1.34059	0.06269	-0.21345
-0.58469	-0.02713	-0.07702	0.06254	-0.17658
-0.36484	-0.00838	1.01069	0.06239	-0.21568
-0.58745	0.03371	-0.06049	0.06201	0.04126
-1.06525	0.52087	-1.78253	0.06138	-0.18092
1.51553	-1.12246	0.16371	0.06123	-0.19449
-0.59457	-0.01722	0.03757	0.06108	-0.16535
1.74325	0.39213	1.66641	0.06089	-0.20678
1.7548	0.49535	1.68055	0.06049	-0.21414
-0.59275	-1.1655	0.41388	0.05985	-0.21623
-0.59309	-0.01108	0.11515	0.05855	-0.11849
-0.58913	0.03705	-0.34007	0.05805	-0.19709
-0.40353	0.3688	1.22497	0.05804	-0.21397
-0.85607	1.57591	-1.01886	0.05802	2.76895
-0.59161	0.05844	0.23332	0.05741	-0.06639
-1.06431	0.60403	-1.76678	0.05645	-0.09815
-0.5908	0.02597	-0.12718	0.05564	-0.10206
1.74882	0.36263	1.67014	0.0556	-0.21199
-0.5857	0.00312	-0.15501	0.05546	-0.16503
-0.59745	0.04877	0.1506	0.055	-0.10107
-1.06525	0.58557	-1.74893	0.05493	-0.02782
-0.5949	0.03625	0.23967	0.05437	-0.09376
-0.51322	0.9317	1.45669	0.05388	-0.21517
-0.59255	-0.00154	0.13108	0.05379	-0.19011
1.75151	0.51205	1.68237	0.05368	-0.21843
-0.37155	-0.26955	0.77208	0.05346	-0.20991
-0.37605	-0.13954	0.73257	0.05345	-0.21217
-0.43147	1.45514	1.49543	0.05336	-0.21913
-1.07075	0.62048	-1.76232	0.05325	-0.02408
-0.58483	0.02848	-0.29899	0.05286	-0.09668
1.73599	0.33569	1.64418	0.0527	-0.22098
-1.07237	0.37312	-1.74218	0.05263	-0.19992
-0.3823	0.0862	0.90084	0.05179	-0.20154
1.294	-1.06005	-0.74131	0.05152	-0.21776
-0.59235	0.05492	-0.06443	0.0515	-0.14419
1.73727	0.21064	1.62722	0.05137	-0.22079
-0.36504	-0.04019	0.79828	0.05094	-0.2049
-0.58758	0.05831	-0.12924	0.05071	-0.04798
-1.06021	0.67327	-1.75999	0.04983	0.05545
-0.59356	0.09111	-0.04365	0.04883	-0.00030371
-0.59027	0.032	-0.02424	0.04828	-0.13261
-0.58684	0.07272	-0.37918	0.04821	-0.09124
-0.86366	1.49446	-1.13065	0.04793	5.55356
1.74278	0.34966	1.61823	0.04748	-0.21289
-0.59316	0.0592	-0.00473	0.04744	-0.06171
1.74291	0.38688	1.62593	0.04611	-0.21771
-0.60249	0.06719	0.33038	0.04581	-0.14106
-0.35993	0.52974	1.31152	0.04534	-0.21921
-0.37941	0.20048	1.09627	0.04528	-0.22117
-0.61479	2.7472	0.30925	0.04506	5.51245
-0.59121	0.07997	0.02528	0.04473	-0.15422
-0.37981	0.11204	0.89827	0.04466	-0.21225
-0.86057	1.58617	-1.14635	0.04451	1.43784
-0.6039	0.00883	0.45836	0.04375	-0.15903
-0.58966	0.0647	-0.32527	0.04262	-0.17572
-0.55339	-0.01647	-1.81361	0.04152	-0.18067
-1.06075	0.74032	-1.7319	0.04126	-0.02241
-0.58845	0.07471	-0.01808	0.04093	-0.02533
-0.58301	0.02596	-0.22032	0.03776	-0.17205
-0.58442	-1.11827	-0.81746	0.03695	-0.20911
-0.50079	0.56552	1.47908	0.03637	-0.21958
-0.58308	0.06765	-0.17488	0.03604	-0.09468
-0.37243	-0.07762	0.82599	0.03603	-0.21713
-0.39164	0.34578	1.10883	0.03601	-0.21262
-0.39526	0.66132	1.32134	0.03532	-0.21237
1.74224	0.48106	1.63423	0.03527	-0.22181
-0.38801	0.39047	1.09727	0.03516	-0.20896
1.73861	0.49647	1.59151	0.03482	-0.20804
-0.5988	0.13153	0.05993	0.03457	-0.02205
-0.59826	0.04403	0.27584	0.0345	-0.18061
-0.59235	0.07345	0.14399	0.03419	-0.10379
-0.38485	0.50772	1.24262	0.03402	-0.20312
1.74674	0.45562	1.60205	0.03331	-0.1851
1.51016	-1.19434	-0.42682	0.03307	-0.18305
-0.38304	-0.12691	0.61047	0.03304	-0.2044
-0.59027	0.0841	-0.16601	0.03298	-0.12577
-0.572	0.04329	-0.70124	0.03271	-0.1976
1.51923	-1.15536	-0.53874	0.03171	-0.19214
-0.40823	0.5015	1.21811	0.03115	-0.21222
-0.39345	0.23289	1.01547	0.03063	-0.21038
-0.58113	0.12231	-0.22832	0.03016	-0.14658
-0.39788	-0.10169	0.73662	0.02989	-0.21434
1.51271	-1.17234	-0.57291	0.0298	-0.17929
-0.05967	-0.4971	-0.06983	0.0297	0.31569
-0.58368	-1.22419	-0.84624	0.0296	-0.20567
-0.58866	0.08619	-0.25589	0.02881	-0.13394
-0.33642	0.22311	1.17958	0.02865	-0.2218
-0.46392	1.5636	1.51015	0.02832	-0.2204
-0.95905	-0.80426	0.51759	0.02781	0.21812
-0.5947	0.2538	-0.09522	0.02758	-0.05845
-0.58986	0.08458	-0.09939	0.02724	-0.12754
-0.32574	-0.23514	0.46511	0.02707	-0.20675
1.52339	-1.13816	-0.30967	0.02701	-0.19898
1.52017	-1.13772	-0.83477	0.02601	-0.21039
-0.39486	0.48025	1.14797	0.02595	-0.20022
-0.1214	-0.94089	-1.2973	0.02577	-0.21657
1.73929	0.56867	1.63252	0.02557	-0.21712
-0.58805	0.16889	-0.15608	0.02523	-0.16441
-0.55863	0.23839	-0.76722	0.02494	-0.14289
-0.36698	0.81853	1.38341	0.02488	-0.21773
-0.35274	0.19154	1.22591	0.02481	-0.22141
-0.38694	0.48714	1.15724	0.02444	-0.21051
1.74768	0.45739	1.55545	0.02426	-0.19572
-0.41327	0.54449	1.2262	0.02426	-0.21641
-0.38606	0.72872	1.35675	0.02406	-0.21936
-0.85681	1.66716	-1.0887	0.02403	1.25359
1.5107	-1.12741	-0.60796	0.02273	-0.20673
1.50022	-1.17553	-0.70795	0.02138	-0.21141
1.51097	-1.16211	-0.50601	0.02112	-0.19497
-0.37639	0.34168	0.9894	0.02108	-0.21217
-0.59719	0.13756	0.13895	0.02086	-0.1017
1.30508	-1.09359	0.92956	0.02082	-0.22048
-0.41199	-1.07093	-1.1447	0.02058	-0.22188
-0.59557	0.15425	0.18503	0.02051	-0.19071
-0.37531	-0.18598	0.77678	0.02026	-0.21843
-0.59544	0.08555	0.02651	0.01935	-0.18741
-0.59302	0.13295	0.00751	0.01914	-0.13374
-0.38646	-0.06737	0.63357	0.01867	-0.20579
1.74076	0.6111	1.60636	0.01865	-0.21675
-0.38418	0.53835	1.11848	0.0182	-0.21658
1.51345	-1.15425	-0.56203	0.01769	-0.19327
-0.5902	0.13701	-0.31466	0.01704	-0.19298
1.29521	-1.17338	-0.67527	0.01659	-0.21385
-0.60363	0.15119	0.59947	0.01639	-0.19621
-0.59342	0.09339	0.17591	0.01548	-0.12915
-0.35073	-0.31419	0.58735	0.015	-0.20414
-0.59161	0.18058	0.00139	0.01434	-0.18617
-0.58657	0.16577	-0.14713	0.01299	-0.10983
-0.35745	-0.15125	0.96027	0.01291	-0.22106
1.73512	0.51536	1.55145	0.01218	-0.20983
-0.61465	0.06637	0.61898	0.01177	-0.13533
1.50075	-1.15205	-0.44296	0.01168	-0.2044
1.73478	0.52913	1.55891	0.01153	-0.2018
-0.40984	0.53288	1.10697	0.0115	-0.21432
-0.89019	0.77171	-1.5845	0.01098	-0.18003
1.52722	-1.17768	-0.58238	0.01088	-0.18857
-0.3602	-0.09132	0.65551	0.0105	-0.2098
-0.4089	0.70553	1.32931	0.01046	-0.20247
-0.37343	-0.2574	0.4216	0.0103	-0.20471
1.74379	0.65091	1.58662	0.01021	-0.22025
-0.58288	0.11016	-0.29672	0.01008	-0.15577
1.5113	-1.11555	-0.83751	0.00995	-0.21946
-1.06054	0.73804	-1.66524	0.00976	-0.12078
1.74137	0.55063	1.54619	0.00965	-0.20685
-0.35892	0.43496	1.16448	0.00954	-0.21788
-0.59	0.13796	0.03646	0.00925	-0.07403
-0.59101	0.14987	0.0711	0.00913	-0.17448
-0.94279	-0.73764	-0.09556	0.00883	-0.09353
-0.42012	0.50044	1.23897	0.00877	-0.21926
1.49867	-1.19548	-0.69965	0.00832	-0.20797
-0.57415	-0.17843	-0.95627	0.00802	-0.20983
-0.37639	-0.02147	0.6902	0.00796	-0.20702
-0.58489	-1.03212	-1.47958	0.00665	-0.22189
1.7415	0.47819	1.50078	0.00627	-0.22132
-0.4443	1.79698	1.41186	0.0062	-0.21845
-0.39224	0.85309	1.34993	0.00574	-0.22026
-0.0991	-0.436	-0.02844	0.00512	-0.16721
-0.96892	-0.7354	0.42654	0.00453	0.09655
-0.42193	0.5484	1.25996	0.00424	-0.21818
-0.05806	-0.46393	0.42787	0.00364	-0.03146
-0.86138	1.54142	-1.12581	0.00361	0.20351
-0.38519	0.43899	1.02703	0.00337	-0.21765
1.51533	-1.19248	-0.55228	0.00311	-0.1692
-0.3692	0.0155	0.85153	0.00295	-0.20992
-0.60511	0.15445	0.3164	0.00279	-0.16227
1.50908	-1.16246	-0.12779	0.00244	-0.18406
-0.42569	1.9825	1.44795	0.00205	-0.21708
-0.58382	0.14975	-0.41797	0.00189	-0.17079
-0.36551	-0.23225	0.45091	0.00168	-0.20291
-0.3254	-0.24675	1.22536	0.00141	-0.21867
-0.37787	-0.1243	0.76578	0.00134	-0.219
1.73821	0.61125	1.54007	0.00114	-0.21388
-0.36148	-0.23176	0.69046	0.000500654	-0.21246
1.74332	0.61628	1.52835	0.000189687	-0.16847
-0.85385	1.50025	-1.14709	2.86492e-05	1.50616
-0.59356	0.17644	-0.09257	-0.000177533	-0.1578
-0.35711	0.0622	0.97632	-0.000265323	-0.21784
-0.58926	0.18661	-0.05969	-0.00208	-0.09908
1.73613	0.57214	1.52126	-0.00305	-0.21601
1.50902	-1.17623	-0.29917	-0.00319	-0.194
-0.57038	0.07544	-0.78317	-0.00401	-0.21127
-0.6084	0.1813	0.57466	-0.00423	-0.1939
-0.60491	0.13538	0.35403	-0.0049	-0.18173
-0.86238	1.43222	-1.27752	-0.00582	3.07406
-0.5863	0.21055	-0.07881	-0.00587	-0.10259
-1.06256	0.68234	-1.61837	-0.00595	-0.20086
-0.3999	0.27997	0.97719	-0.00601	-0.21886
-0.5818	0.10976	-0.4643	-0.00615	-0.17782
1.82768	0.02967	0.59853	-0.0066	-0.12216
-0.39621	0.71919	1.29245	-0.00665	-0.2144
-0.58637	0.18072	0.00866	-0.00665	-0.00707
-0.57979	0.18359	-0.29031	-0.00727	-0.15691
-0.85714	1.49214	-1.17241	-0.0076	2.29145
1.50512	-1.20712	-0.43037	-0.00762	-0.19348
-0.96167	-0.65748	0.55111	-0.00784	-0.19189
1.73667	0.51112	1.46659	-0.0087	-0.21856
-0.58919	0.19949	-0.2013	-0.00914	-0.14942
-0.9436	1.06809	-0.3474	-0.00953	-0.07736
-0.95999	0.85472	-1.55696	-0.00959	-0.20428
1.73237	0.65338	1.48495	-0.01008	-0.21217
-0.96912	-0.76192	0.41967	-0.01061	0.34764
-0.3956	-0.52955	0.000301009	-0.01081	-0.22036
-0.57737	-0.14181	-0.28166	-0.011	-0.22096
-0.58664	0.27412	-0.30612	-0.01141	-0.21551
-0.61102	0.12815	0.81899	-0.01184	-0.18228
-0.59107	0.25893	-0.03685	-0.01291	-0.15415
-0.5996	0.2223	-0.04856	-0.0133	-0.1812
1.50492	-1.19013	-0.57825	-0.01338	-0.21308
-0.59887	0.15829	0.31945	-0.01342	-0.1936
1.73217	0.60665	1.50215	-0.01366	-0.18287
-0.42012	0.69179	1.14952	-0.01458	-0.21773
-0.58577	0.23901	-0.36427	-0.0152	-0.20312
-0.61552	0.08814	0.73088	-0.01535	-0.19901
-0.54667	0.12775	0.0365	-0.01562	-0.20759
1.73787	0.59837	1.48889	-0.01572	-0.20948
1.49088	-1.15378	-0.08072	-0.01589	-0.18744
-0.36967	-0.05383	0.69768	-0.01607	-0.21466
1.50767	-0.9741	0.67876	-0.01643	-0.22018
-0.56091	0.14165	-1.17342	-0.01647	-0.16251
1.74043	0.66557	1.50261	-0.0165	-0.21933
-0.58328	0.20588	-0.17974	-0.01685	-0.14833
-0.58812	0.25315	-0.19489	-0.01725	-0.20213
-0.59913	0.25285	-0.09827	-0.01767	-0.16767
-0.39325	0.79482	1.13774	-0.0187	-0.21846
1.51594	-1.07356	-0.54453	-0.01914	-0.20562
-0.37612	-0.21806	0.44822	-0.0194	-0.19193
-0.85412	1.56534	-1.26704	-0.01953	2.28251
-0.85573	1.47587	-1.24935	-0.01987	1.6721
-0.59396	0.1826	0.03556	-0.01999	-0.17468
1.72605	0.5737	1.41398	-0.02103	-0.22104
-0.96314	0.85981	-1.43121	-0.02144	-0.18433
1.73754	0.53485	1.45804	-0.02188	-0.21849
-0.57381	0.16982	-0.48146	-0.02246	-0.2084
-0.85681	1.53712	-1.27743	-0.02286	6.42944
-0.60343	0.19808	0.31899	-0.02295	-0.05574
1.49699	-1.18293	-0.4553	-0.02302	-0.20323
-0.59376	0.21974	0.17473	-0.02307	-0.16043
-0.04865	-0.48812	-0.21175	-0.02328	-0.00417
-0.96005	-0.70924	-0.11077	-0.02364	0.1656
1.72343	0.71761	1.45209	-0.02373	-0.21805
-0.58442	0.23769	-0.16719	-0.02444	-0.15989
-0.86688	1.39293	-1.32898	-0.02485	2.23471
-0.59604	0.30542	0.03567	-0.02549	-0.11612
-0.59685	0.26791	0.000518784	-0.0255	-0.15147
-0.58906	0.23258	-0.023	-0.02616	-0.20498
-0.37162	0.24889	0.71656	-0.0262	-0.21936
-0.58415	0.32054	-0.30046	-0.02626	-0.1908
-0.58462	0.26148	-0.21999	-0.02645	-0.18222
1.49625	-1.14257	0.7598	-0.0266	-0.21848
-0.58792	0.24925	-0.05778	-0.02687	0.0506
1.52433	-1.09467	-0.8119	-0.02695	-0.21071
-0.59739	0.30474	-0.13448	-0.02717	-0.20603
-0.58986	0.28218	-0.1214	-0.02718	-0.1756
-0.36289	-0.19716	0.52351	-0.02719	-0.20635
-0.43772	0.64412	1.25432	-0.02723	-0.2181
-0.97678	-0.69479	0.40789	-0.02727	-0.02384
1.73888	0.59455	1.41963	-0.02782	-0.18462
1.50096	-1.16339	-0.60384	-0.02823	-0.21041
-0.58785	0.3157	-0.22647	-0.02824	-0.15739
-0.58818	0.31066	-0.13653	-0.02827	-0.13084
-0.35825	0.02176	0.75369	-0.02877	-0.21194
1.73015	0.56795	1.44005	-0.02904	-0.22137
-0.59423	-1.20087	0.05839	-0.02906	-0.18238
1.52608	-1.12557	-0.37651	-0.0293	-0.20135
-0.62573	1.34269	1.0958	-0.02931	-0.15258
-0.5814	0.35105	-0.32896	-0.03005	-0.19444
-0.864	1.45775	-1.36605	-0.03038	0.99852
1.51614	-1.15494	0.09605	-0.03139	-0.19342
1.72108	-1.09522	1.02984	-0.0315	-0.21962
-0.86292	1.42849	-1.38917	-0.03166	1.27104
1.73452	0.69976	1.43654	-0.03179	-0.20979
1.51372	-1.14035	0.6659	-0.03182	-0.21646
1.72175	0.47861	1.3832	-0.03217	-0.22107
-0.94642	-0.77956	0.55186	-0.03217	0.05394
-0.56736	0.26908	-0.61618	-0.03307	-0.20987
-0.97759	-0.72617	0.31148	-0.03357	0.05771
-0.86245	1.45912	-1.31679	-0.03452	3.04678
-0.4042	0.78548	1.11747	-0.03512	-0.19613
-0.9708	-0.74073	0.39388	-0.03532	-0.08426
-0.58892	0.31294	-0.03562	-0.03553	-0.12829
-0.85587	1.64149	-1.19134	-0.03559	1.48359
-0.5859	0.30438	-0.31193	-0.03598	-0.12934
-0.59228	0.25001	0.12598	-0.03658	-0.15701
1.73902	0.57816	1.38041	-0.03665	-0.21968
1.72773	0.70789	1.43087	-0.0367	-0.21467
1.51164	-1.14688	-0.36331	-0.03704	-0.19148
-0.86386	1.45085	-1.34421	-0.03708	0.64002
-0.34824	-0.16166	0.90869	-0.03729	-0.2195
-0.39385	0.79208	1.16231	-0.03748	-0.21951
-0.61203	0.20884	0.54522	-0.03754	-0.18656
1.51432	-1.17756	-0.26296	-0.03754	-0.17864
-0.60296	0.31541	0.14871	-0.0376	-0.1278
-0.35819	-0.25703	0.60698	-0.03764	-0.21631
-0.58604	0.34965	-0.1731	-0.03766	-0.15387
1.72625	0.43941	1.38195	-0.03824	-0.22056
-0.0684	-0.45389	0.10589	-0.03826	-0.04828
-0.63756	-0.87864	0.62595	-0.03861	-0.22166
1.5195	-1.16812	-0.55534	-0.03862	-0.20245
-0.54909	0.10274	-1.42222	-0.039	-0.21368
-0.85614	1.51307	-1.28999	-0.0391	3.93738
-0.58866	0.30936	-0.04678	-0.03941	-0.17813
-0.41589	1.45184	1.23347	-0.04023	-0.2089
-0.5992	0.27665	0.08279	-0.04027	-0.15873
1.51392	-1.1865	0.02111	-0.04037	-0.16196
-0.85358	1.54672	-1.29031	-0.04045	3.00235
-0.52941	1.66159	1.2454	-0.04056	-0.20033
-0.74208	1.36401	-1.27624	-0.04091	0.06613
-0.05221	-0.46061	-0.18747	-0.04096	-0.17229
-0.97691	0.47733	-1.44706	-0.04133	-0.21381
-0.57925	0.23534	-0.27918	-0.04153	-0.19798
-0.55352	2.09935	1.2855	-0.04182	-0.1996
-0.59168	0.34128	0.08267	-0.04245	-0.16258
-0.95508	-0.83977	0.6426	-0.04254	-0.16953
1.73915	0.60965	1.38607	-0.04281	-0.21779
-0.59282	0.32952	0.01077	-0.04316	-0.106
-0.54365	1.82875	1.24036	-0.04322	-0.17945
-0.58597	0.36029	-0.28597	-0.04344	-0.09821
-0.59389	0.33357	-0.2125	-0.04404	-0.08731
-0.86379	1.45283	-1.49665	-0.04404	0.02661
-0.87011	1.36383	-1.48932	-0.04412	0.21351
-0.85997	1.54036	-1.24988	-0.04444	3.88563
-0.86447	1.34664	-1.46962	-0.04471	0.8074
-0.59833	0.34635	0.00177	-0.04477	0.05075
-0.85714	1.55381	-1.27103	-0.04485	4.13204
1.5195	-1.12691	-0.51205	-0.04516	-0.19849
-0.86715	1.33091	-1.46669	-0.04536	-0.08842
-0.37706	0.13333	0.81078	-0.0459	-0.22117
-0.62097	0.138	0.74213	-0.04648	-0.19164
-0.9622	-0.76497	0.05755	-0.04649	0.15638
-0.39728	0.99708	1.10779	-0.04668	-0.21978
-0.4091	-0.8795	-1.08389	-0.04679	-0.2213
-0.6029	0.23935	0.24786	-0.04684	-0.19115
-0.3776	-0.34068	0.41567	-0.04711	-0.22061
-0.85815	1.51009	-1.35414	-0.04715	3.64788
-0.98115	-0.71836	-0.25128	-0.04759	-0.17409
-0.86742	1.23868	-1.42714	-0.04766	0.03492
-0.86077	1.45429	-1.36945	-0.04796	2.59265
-0.58227	0.36195	-0.1092	-0.04865	-0.16939
-0.53606	1.64388	1.20616	-0.04889	-0.19267
-0.60337	0.27037	0.23045	-0.0491	-0.20528
-0.573	-0.85622	-1.40004	-0.04954	-0.22149
-0.34401	-0.28968	0.9108	-0.04959	-0.22067
-0.85405	1.58196	-1.28266	-0.0497	3.06717
-0.54486	1.81133	1.23801	-0.05017	-0.11882
-0.97329	0.53909	-1.51827	-0.05044	-0.19957
-0.08298	-0.44749	-0.43407	-0.05092	0.26302
-0.37578	-0.08608	0.4256	-0.0511	-0.21507
-0.44376	1.05831	0.82035	-0.05133	-0.20745
-0.86265	1.44666	-1.46006	-0.05155	1.03172
-0.40178	1.02054	1.27642	-0.05171	-0.21592
1.50848	-1.17651	-0.36183	-0.05245	-0.15902
-0.07599	-0.59388	-0.90926	-0.05269	0.00878
-0.86044	1.43695	-1.39047	-0.05285	1.97946
-0.85943	1.40629	-1.44673	-0.05296	2.14615
-0.86111	1.3144	-1.42055	-0.05311	0.10002
-0.60599	0.37429	0.01672	-0.05314	-0.19059
-0.39621	-0.23982	0.50121	-0.05317	-0.22072
-0.86064	1.46205	-1.37567	-0.05328	5.66721
-0.96429	-0.7736	-0.00106	-0.0533	0.30646
-0.59611	0.35679	-0.12562	-0.05367	-0.19221
-0.34663	-0.19928	0.85199	-0.05417	-0.21829
-0.36242	-0.18177	0.46451	-0.0542	-0.20466
-0.85661	1.53076	-1.34649	-0.05463	4.44526
-0.86453	1.40704	-1.44204	-0.05469	0.8841
-0.86346	1.45843	-1.44411	-0.05483	0.70025
-0.39587	0.7073	0.97732	-0.05535	-0.213
-0.85829	1.52589	-1.30003	-0.05585	4.59377
1.51741	-1.19294	-0.63043	-0.05593	-0.20589
-0.3778	-0.02648	0.7079	-0.05604	-0.21924
-0.86178	1.47752	-1.44579	-0.05635	1.45322
-0.40722	0.55085	0.40035	-0.05659	-0.09017
-0.85815	1.34919	-1.41649	-0.05679	0.75717
1.50102	-1.18369	-0.27473	-0.05707	-0.20234
-0.38264	-0.34754	0.30208	-0.05709	-0.21367
-0.5986	0.35268	0.03273	-0.05721	-0.10023
-0.86453	1.44496	-1.42796	-0.05734	1.39103
-0.86178	1.46545	-1.44086	-0.0574	1.66676
-0.85842	1.41411	-1.43174	-0.05741	0.18793
-0.85681	1.53012	-1.32987	-0.05791	0.77509
-0.60021	0.32231	0.26925	-0.05796	-0.15393
-0.8689	1.43493	-1.45844	-0.05824	-0.1674
-0.59598	0.36769	0.00734	-0.05833	-0.03149
-0.85909	1.57545	-1.32095	-0.0585	2.18882
-0.86608	1.49995	-1.46736	-0.05869	-0.13156
-0.97396	0.36023	-1.47166	-0.05878	-0.20095
1.73277	0.63142	1.34994	-0.05893	-0.22126
-0.9524	-0.73186	-0.07784	-0.05896	-0.02613
-0.38781	-0.57581	-0.29115	-0.05897	-0.21454
-0.86675	1.41581	-1.47186	-0.05897	-0.19755
-0.05389	-0.46211	-0.50802	-0.05917	-0.01441
-0.856	1.57527	-1.28418	-0.05919	1.74662
-0.8599	1.48768	-1.43772	-0.05919	1.74432
-0.60854	0.33847	0.28354	-0.05929	-0.19696
-0.38465	-0.35062	0.35749	-0.05938	-0.22075
1.72417	0.73169	1.35701	-0.05942	-0.21682
-0.09037	-0.47698	-0.74018	-0.05951	-0.02737
-0.86292	1.45825	-1.42658	-0.05982	1.65628
-0.95132	-0.87487	0.73135	-0.05983	-0.20393
1.72061	0.69652	1.33821	-0.05984	-0.21944
-0.40111	0.89513	1.14448	-0.05987	-0.22001
-0.85862	1.4755	-1.43899	-0.06012	5.71518
-0.86406	1.32458	-1.39521	-0.06015	-0.13169
-0.86379	1.37585	-1.42059	-0.06032	1.2446
1.51204	-1.2142	-0.17969	-0.06087	-0.20247
-0.3954	-0.05938	0.52446	-0.06115	-0.2144
-0.85466	1.53323	-1.29198	-0.06123	1.15005
-0.57287	0.34958	-0.21884	-0.06151	-0.13638
-0.59114	0.43429	-0.17997	-0.06156	-0.05531
-0.85976	1.47493	-1.41662	-0.06167	2.57533
-0.86111	1.43087	-1.42686	-0.06185	0.20285
-0.8648	1.38605	-1.40019	-0.06208	1.89854
-0.94884	1.00708	-0.36859	-0.0623	-0.07132
-0.85929	1.462	-1.41759	-0.06239	2.03733
-0.85876	1.43	-1.42668	-0.0625	0.16097
1.7239	0.62523	1.31491	-0.06262	-0.21512
-0.35657	-0.27681	0.37021	-0.06267	-0.21514
-0.86621	1.47455	-1.42464	-0.06268	3.48148
-0.8605	1.46944	-1.36689	-0.06275	1.31208
1.51123	-1.18069	-0.40453	-0.06277	-0.17746
-0.58704	0.42083	-0.16734	-0.06289	-0.04508
-0.86285	1.48265	-1.42246	-0.06295	2.96111
-0.85802	1.4654	-1.41495	-0.06305	0.88567
1.51231	-1.17345	-0.43638	-0.06305	-0.19696
-0.59094	0.41185	0.000365357	-0.06335	-0.17607
-0.86608	1.37765	-1.41364	-0.06353	0.48614
1.73902	0.73952	1.33402	-0.06359	-0.21259
-0.61183	2.55276	0.05663	-0.0636	2.79816
-0.85909	1.44033	-1.41692	-0.06424	0.74415
-0.85748	1.47563	-1.4066	-0.06429	0.96094
-0.98934	-0.66384	0.02684	-0.06438	-0.14992
1.73049	0.74944	1.34154	-0.06481	-0.21393
-0.86265	1.43351	-1.40641	-0.06482	3.41222
-0.54708	2.243	1.21199	-0.06482	-0.21702
-0.86111	1.47476	-1.3649	-0.06509	4.7947
-0.58073	0.41792	-0.32301	-0.06517	-0.14884
-0.8601	1.46305	-1.41164	-0.06521	0.29244
1.50646	-1.19856	-0.5399	-0.06524	-0.20925
-0.8607	1.44223	-1.40577	-0.06534	1.65517
1.51305	-1.22955	-0.42209	-0.06548	-0.20939
-0.54439	1.51145	1.14664	-0.06554	-0.20097
-0.86279	1.43673	-1.38731	-0.06601	0.7395
-0.85856	1.45082	-1.39039	-0.06616	0.87362
-0.85741	1.4568	-1.4049	-0.06624	1.86966
-0.85728	1.47228	-1.40484	-0.06629	0.47777
-0.40689	-0.96462	-0.04665	-0.06633	-0.22072
-0.86292	1.3806	-1.39155	-0.06635	0.93736
-0.00398	-0.8655	0.81836	-0.06647	-0.20668
-0.85721	1.50525	-1.33675	-0.06668	0.6222
-0.85815	1.48382	-1.39636	-0.06681	1.55509
-0.86003	1.46813	-1.40739	-0.06695	0.49506
-0.5904	0.35503	0.07916	-0.06708	-0.18446
-0.85614	1.5242	-1.41205	-0.06709	3.34753
-0.86097	1.41917	-1.40353	-0.06721	0.03868
-0.85211	1.45953	-1.42271	-0.06726	-0.1895
-0.98363	0.37589	-1.44765	-0.06747	-0.22188
-0.86118	1.45002	-1.40034	-0.06755	2.93191
-0.8595	1.47082	-1.39624	-0.06769	0.98171
-0.85815	1.43413	-1.39152	-0.06778	2.4465
-0.85842	1.46582	-1.40646	-0.06783	1.3475
-0.85661	1.50059	-1.40685	-0.06788	1.13097
-0.38653	0.41933	0.98475	-0.0679	-0.21864
-0.85936	1.52506	-1.4083	-0.06797	5.21012
-0.85439	1.46735	-1.39976	-0.06831	3.31442
-0.85956	1.46672	-1.411	-0.06835	0.39676
1.72128	0.67503	1.30039	-0.06839	-0.20656
-0.56105	0.23478	-0.55836	-0.06866	-0.20619
-0.59477	0.42733	-0.07359	-0.06869	0.14435
-0.09648	-0.92383	-1.1985	-0.06875	-0.20982
-0.86118	1.45001	-1.40102	-0.06878	3.07014
-0.85755	1.42601	-1.39209	-0.06879	0.64328
-0.86205	1.44828	-1.39941	-0.06894	4.25825
-0.39647	0.99093	1.14439	-0.06905	-0.21704
1.73505	0.77151	1.3379	-0.06922	-0.20995
-0.86205	1.4271	-1.3953	-0.0693	3.05953
-0.85385	1.54086	-1.38998	-0.06962	1.34196
-0.61573	1.66526	0.24746	-0.06971	-0.19037
1.50895	-1.21437	-0.14665	-0.06984	-0.15731
-0.85547	1.53625	-1.40186	-0.07014	5.45772
-0.60955	2.52937	0.00985	-0.07016	5.54691
-0.03952	-0.50851	-0.15884	-0.07022	-0.01741
1.73196	0.72697	1.31595	-0.07025	-0.19478
-0.85882	1.3799	-1.37288	-0.07027	0.02118
-0.95488	-0.72763	0.41409	-0.0704	-0.09425
-0.59678	0.45425	-0.11222	-0.07066	-0.15936
1.51614	-1.16026	-0.29993	-0.07143	-0.19374
1.72068	0.51802	1.24422	-0.07164	-0.21112
-0.85479	1.57512	-1.40435	-0.07165	2.09899
1.52541	-1.1751	-0.15177	-0.07176	-0.2172
-0.85997	1.43621	-1.379	-0.07207	1.05128
-0.97859	0.6215	-1.364	-0.07218	-0.20408
-0.85856	1.51977	-1.3934	-0.07218	5.88304
-0.85795	1.43665	-1.37573	-0.07227	2.95352
-0.85936	1.55557	-1.39548	-0.07231	0.87943
-0.85822	1.48904	-1.38593	-0.07241	5.16261
1.73727	0.69038	1.31596	-0.07265	-0.22021
-0.41824	0.56836	0.31948	-0.07275	-0.07217
-0.85741	1.45949	-1.38371	-0.07302	0.65726
1.29742	-1.03915	0.8703	-0.07313	-0.22077
-0.97591	-0.73433	0.45525	-0.07317	-0.05501
-0.55534	0.37035	-0.68504	-0.07333	-0.18955
-0.85681	1.47683	-1.37648	-0.07352	0.06951
-0.59101	0.40746	0.05989	-0.07399	-0.16587
-0.85614	1.50537	-1.38127	-0.0742	3.35289
-0.85862	1.5347	-1.39222	-0.07448	0.95435
-0.85856	1.43342	-1.3717	-0.07462	0.69801
1.73015	0.69846	1.30831	-0.07478	-0.21576
-0.85587	1.43279	-1.36655	-0.07479	0.40088
-0.85627	1.54099	-1.38003	-0.0749	1.24652
-0.09829	-0.47978	-0.72737	-0.07542	0.0252
-0.59383	0.39649	-0.04202	-0.07604	-0.12846
-0.85594	1.5435	-1.31105	-0.07636	1.29489
-0.02958	-0.53827	0.58729	-0.0764	-0.08722
-0.85285	1.5377	-1.3819	-0.07658	1.21198
-0.60431	0.36875	0.2335	-0.07684	-0.19497
-0.3291	-0.29335	0.90336	-0.07688	-0.22089
-0.37417	-0.24694	0.26423	-0.07697	-0.20977
-0.85285	1.59107	-1.3724	-0.077	4.20584
-0.85647	1.50624	-1.37135	-0.07727	6.1009
-0.85446	1.55701	-1.38805	-0.0774	1.0912
-0.59087	0.45061	-0.10664	-0.07762	-0.14723
-0.54231	1.87965	1.13745	-0.07763	-0.17143
-0.85634	1.51402	-1.37172	-0.07775	1.32892
-0.4314	0.96616	0.59635	-0.07787	-0.12202
1.28882	-1.12338	0.55302	-0.07795	-0.22032
1.50673	-1.14909	0.67766	-0.07797	-0.22139
-0.59685	0.43049	0.12313	-0.07807	-0.12645
-0.85627	1.50142	-1.36877	-0.07816	2.47361
-0.59269	0.45527	-0.05264	-0.07841	-0.09767
-0.85453	1.5661	-1.37178	-0.07843	2.67109
-0.55809	2.02452	1.14081	-0.07859	-0.20131
-0.59504	0.46091	0.05942	-0.07873	-0.20671
-0.83256	1.62055	-1.31033	-0.07899	1.87675
-0.86225	1.5139	-1.34081	-0.07917	2.98223
-0.38969	1.18842	1.13216	-0.07922	-0.21641
-0.856	1.51533	-1.36349	-0.07938	0.40887
-0.05067	-0.49042	-0.16009	-0.0797	-0.07522
-0.85453	1.54577	-1.36926	-0.0801	1.79352
-0.58933	-1.2822	0.27584	-0.08053	-0.21436
-0.58295	0.46089	-0.09352	-0.0806	-0.14402
-0.85399	1.48403	-1.35684	-0.08074	0.70964
-0.85345	1.53613	-1.36526	-0.08074	0.94645
-0.38499	-0.53423	0.49713	-0.08076	-0.22165
-0.01547	-0.88312	0.96934	-0.08101	-0.20909
-0.59067	0.47232	-0.0281	-0.08109	0.1868
-0.8517	1.55929	-1.36596	-0.0812	1.13768
1.73183	0.77885	1.2888	-0.08124	-0.21897
-0.60202	0.48549	-0.08515	-0.08146	-0.20425
1.75158	0.78967	1.28953	-0.0815	-0.20796
-0.85768	1.49232	-1.35361	-0.0815	0.82895
1.49478	-1.16539	-0.21998	-0.0815	-0.19317
1.4933	-1.18269	-0.43875	-0.08158	-0.21628
-0.86003	1.45285	-1.35717	-0.08187	-0.09369
-0.85305	1.48902	-1.33256	-0.08197	-0.10185
-0.41649	0.77733	1.02494	-0.08241	-0.2212
-0.6084	0.1591	0.8909	-0.08247	-0.22096
-0.85385	1.57964	-1.36222	-0.08247	2.54586
1.72941	0.78357	1.27996	-0.08282	-0.2008
-0.85258	1.57479	-1.36618	-0.08288	0.12136
-0.5769	0.46869	-0.13816	-0.08303	-0.15987
-0.84942	1.58507	-1.33973	-0.08335	0.8111
-0.62661	0.16502	1.17109	-0.08352	-0.20999
1.50371	-1.21576	-0.50487	-0.0836	-0.1892
-0.07807	-0.4722	-0.45138	-0.08381	-0.02459
-0.57421	0.46809	-0.23782	-0.08395	-0.16964
1.51197	-1.22428	-0.52812	-0.08424	-0.2156
-0.85157	1.57251	-1.35618	-0.08433	1.66167
-0.56844	2.36052	1.16758	-0.08436	-0.21351
1.51325	-1.1671	-0.39041	-0.08459	-0.21506
1.72471	0.8424	1.2793	-0.0846	-0.1795
1.72793	0.80298	1.27023	-0.08477	-0.21178
-0.85298	1.6077	-1.35492	-0.08482	0.18651
1.72693	0.67634	1.23828	-0.08494	-0.20665
-0.3557	-0.34771	0.54566	-0.08511	-0.20998
1.50855	-1.17536	-0.3814	-0.08556	-0.16524
-0.85251	1.58221	-1.34647	-0.08577	1.09033
-0.8515	1.64117	-1.35585	-0.08617	0.69471
1.72363	0.87314	1.29602	-0.08619	-0.22044
-0.40118	-0.63674	-0.44503	-0.0862	-0.20625
-0.36215	-0.38955	0.38091	-0.08643	-0.18611
-0.8554	1.61365	-1.36006	-0.08667	0.54939
-0.58718	0.52673	-0.30193	-0.08673	-0.18336
-0.41031	1.00806	1.03417	-0.08674	-0.21073
1.51345	-1.20835	-0.19599	-0.08703	-0.1929
-0.54943	2.02606	1.10552	-0.08724	-0.17038
-0.85526	1.58462	-1.35309	-0.08725	0.6921
-0.47413	2.58325	1.17279	-0.08738	-0.21988
-0.85211	1.56738	-1.33742	-0.08744	0.78635
-0.8562	1.51862	-1.34157	-0.0877	0.14838
1.72155	0.85372	1.26653	-0.08788	-0.21249
-0.85352	1.57955	-1.35396	-0.08788	0.26913
-0.85083	1.58956	-1.3415	-0.08829	0.62348
-0.8425	1.7009	-1.36714	-0.08856	0.06639
-0.85244	1.53663	-1.3361	-0.08873	0.64709
-0.855	1.57401	-1.33326	-0.08897	0.23883
1.51392	-1.18621	-0.26839	-0.08917	-0.1404
1.50727	-1.22026	-0.41058	-0.08927	-0.2155
-0.97537	0.55637	-1.22468	-0.0893	-0.19865
1.50653	-1.20893	-0.29754	-0.0895	-0.20387
-0.55776	1.62675	1.06318	-0.08966	-0.20969
1.72726	0.76826	1.25523	-0.08977	-0.20892
-0.60303	0.47153	0.10654	-0.09008	-0.14178
-0.42294	0.51007	0.25875	-0.09045	-0.09229
1.50781	-1.20204	-0.32378	-0.09054	-0.19412
-0.599	0.48264	0.12176	-0.09055	-0.14655
1.72975	0.78091	1.24275	-0.09072	-0.20997
-0.96852	0.52371	-1.27827	-0.09095	-0.17775
-0.85513	1.46439	-1.3153	-0.09095	-0.02314
-0.60021	0.5142	0.08756	-0.09122	-0.1728
-0.06007	-0.48015	-0.29312	-0.09152	0.11092
1.72377	0.84736	1.23635	-0.09155	-0.19082
-0.85157	1.61407	-1.33949	-0.09168	0.59697
1.50579	-1.19489	-0.55813	-0.09173	-0.21646
-0.85325	1.50742	-1.31979	-0.09183	0.95741
1.73069	0.66426	1.21783	-0.09184	-0.21818
-0.42462	0.49453	0.11426	-0.09195	-0.1836
-0.95233	0.6654	-1.14429	-0.09195	-0.19826
-0.58227	0.45711	-0.05255	-0.09199	-0.20152
-0.41548	0.75917	0.51757	-0.09211	-0.04248
-0.95562	-0.75009	0.03498	-0.09223	0.10077
-0.81738	-1.02728	0.37492	-0.09239	-0.1964
-0.96422	-0.70678	0.44034	-0.09241	-0.20099
1.7237	0.78708	1.24278	-0.09258	-0.17974
-0.8509	1.64635	-1.34567	-0.09279	0.32584
-0.59181	0.52188	-0.26449	-0.09295	-0.21106
-0.06981	-0.46868	-0.37821	-0.09336	-0.06868
-0.41716	1.10192	0.9856	-0.0934	-0.21613
1.72672	0.87382	1.25131	-0.09341	-0.18625
-0.4001	-0.36584	-0.38596	-0.09343	-0.21902
-0.85063	1.33123	-1.24607	-0.09347	-0.16716
-0.58825	0.50653	-0.11678	-0.09408	-0.06983
-0.59289	-1.22682	-0.50157	-0.0944	-0.19035
-0.96596	0.86095	-1.09922	-0.09443	-0.19021
-0.58362	0.52727	-0.16313	-0.09456	-0.20569
-0.59665	0.51426	0.05421	-0.09464	-0.17759
-0.40722	-0.83487	-0.95608	-0.09467	-0.22059
-0.85029	1.53049	-1.3025	-0.09472	-0.15818
1.7241	0.86021	1.26056	-0.09478	-0.20722
1.72363	0.81521	1.23201	-0.09478	-0.21209
-0.95125	0.90937	-1.21962	-0.09493	-0.1684
1.72511	0.74911	1.22692	-0.09503	-0.20918
-0.58207	0.52728	-0.08739	-0.09594	-0.15395
-0.84976	1.56206	-1.3064	-0.09604	-0.10056
-0.85211	1.65846	-1.32409	-0.09625	0.2791
-0.35187	-0.31863	0.54439	-0.09632	-0.21845
-0.5857	0.49927	-0.26821	-0.0964	-0.20283
-0.61384	0.42151	0.36429	-0.09642	-0.17892
1.52118	-1.14704	-0.35893	-0.09666	-0.20614
-0.41515	0.99823	0.98443	-0.09704	-0.21151
-0.55581	2.21409	1.08399	-0.09717	-0.18904
-0.61861	2.52896	-0.04248	-0.0974	-0.05105
1.72431	0.93742	1.23873	-0.09783	-0.20594
-0.40151	-0.45926	0.01042	-0.09785	-0.22167
-0.57065	0.49643	-0.24925	-0.0981	-0.19525
-0.36604	-0.31554	0.36925	-0.09812	-0.21052
-0.07445	-0.5045	-0.21301	-0.09815	-0.07005
1.7278	0.85205	1.24043	-0.09829	-0.20457
1.51916	-1.26798	0.58565	-0.09851	-0.2219
-0.01036	-0.87174	0.87099	-0.09858	-0.21655
-0.59665	0.53054	0.10158	-0.09883	-0.16291
-0.42959	0.85725	0.58312	-0.09891	-0.19098
-0.95246	0.95502	-0.66058	-0.09891	0.18129
-0.83028	1.58489	-1.29285	-0.09981	0.2442
-0.39231	-0.20699	0.12146	-0.09997	-0.21744
1.50378	-1.20874	-0.28767	-0.10009	-0.19952
1.51493	-1.15922	-0.13911	-0.10026	-0.21405
-0.58382	-1.24572	-0.40797	-0.10065	-0.2067
1.72424	0.87091	1.19639	-0.10075	-0.2064
1.30286	-1.23412	0.44355	-0.10086	-0.21448
-0.39775	-0.77351	-1.01717	-0.10108	-0.2198
-0.59235	-1.24641	-0.32285	-0.10178	-0.209
-0.36262	-0.29761	0.14154	-0.10194	-0.21027
1.51506	-1.18335	0.43073	-0.10202	-0.21385
-0.85096	1.58864	-1.29393	-0.10206	0.14173
1.72209	1.03953	1.21956	-0.10212	-0.22133
1.71316	0.96325	1.22424	-0.10218	-0.21864
-0.38935	-0.38373	0.35699	-0.10221	-0.21932
1.50485	-1.27622	-0.26685	-0.10252	-0.21918
-0.85191	1.59017	-1.27941	-0.10273	0.69961
-0.5593	0.31708	-0.71416	-0.10276	-0.20514
1.72014	0.75348	1.19213	-0.10281	-0.21707
-0.57388	0.58058	-0.44365	-0.10308	-0.17651
-0.58281	0.62907	-0.25253	-0.10309	-0.18009
-0.36685	-0.06047	0.43241	-0.10338	-0.21659
-0.98101	0.46621	-1.24881	-0.10347	-0.08633
-0.84821	1.70033	-1.29696	-0.10382	0.77503
-0.59289	-1.24083	-0.36331	-0.10417	-0.16167
-0.06639	-0.50587	-0.09707	-0.10431	-0.18474
1.49296	-1.17592	0.02524	-0.10432	-0.18502
1.72101	0.90651	1.19724	-0.10461	-0.21037
-0.41878	1.11292	0.8119	-0.1047	-0.20301
-0.58073	0.571	-0.10791	-0.10474	-0.11317
1.71712	0.80894	1.20622	-0.10488	-0.19968
-0.57771	0.49217	-0.25455	-0.10498	-0.18169
-0.85547	1.51747	-1.27606	-0.10509	-0.13044
1.71678	0.82676	1.20606	-0.10525	-0.20194
1.30199	-1.11128	-0.25555	-0.10557	-0.22094
1.5152	-1.2167	-0.18287	-0.10572	-0.20831
-0.84539	1.55187	-1.23909	-0.10573	-0.09491
-0.96308	0.874	-0.64163	-0.10644	0.62691
-0.84855	1.67184	-1.29199	-0.10677	0.25729
1.50908	-1.19566	0.23913	-0.10679	-0.19228
-0.42415	1.02484	0.93419	-0.10694	-0.21654
-0.30156	-0.67468	0.81631	-0.10702	-0.22147
-0.58684	0.57403	0.000987617	-0.10703	-0.18861
-0.55843	2.21034	1.06183	-0.10734	-0.19781
1.72384	0.91142	1.2106	-0.10735	-0.19737
-0.61962	0.44325	0.2963	-0.10745	-0.20283
-0.97879	0.71106	-1.24474	-0.10753	-0.17711
-0.33098	-0.304	0.4895	-0.10771	-0.21235
1.507	-1.16025	-0.2928	-0.108	-0.21945
1.72599	0.85964	1.19432	-0.10802	-0.21209
1.51365	-1.17887	-0.36558	-0.10815	-0.20326
-0.81281	2.61123	-1.15411	-0.10855	2.1766
-0.58456	0.50963	-0.15067	-0.10873	-0.21065
-0.56635	2.18032	1.04927	-0.10878	-0.18559
-0.8515	1.56434	-1.26582	-0.10882	0.08735
-0.84539	1.72253	-1.27894	-0.10908	0.46111
-0.59954	0.62958	0.09869	-0.10915	-0.20155
-0.5898	0.60904	0.06097	-0.10916	-0.15842
-0.84989	1.63761	-1.27892	-0.10927	0.4653
-0.84828	1.57646	-1.26177	-0.10958	-0.07675
-0.84593	1.63634	-1.25767	-0.1098	0.08938
-0.65697	-0.91924	0.40989	-0.10995	-0.22106
-0.5951	0.58369	0.06119	-0.10999	-0.18621
-0.84492	1.82455	-1.29343	-0.11026	0.04084
1.30515	-1.28944	-0.77379	-0.11027	-0.22118
-0.97497	0.4456	-1.2178	-0.11064	-0.16019
-0.36927	-0.23686	0.34138	-0.11132	-0.21972
1.49343	-1.20006	-0.35868	-0.11155	-0.20955
-0.57542	2.17199	1.00139	-0.11193	-0.19703
1.29742	-1.12334	0.09009	-0.11206	-0.21954
-0.56145	2.04109	0.98021	-0.11228	-0.21348
1.50828	-1.20096	-0.19684	-0.11239	-0.19938
-0.58604	0.57767	-0.2792	-0.11245	-0.16773
-0.94964	0.80389	-1.09121	-0.11276	-0.17422
-0.85184	1.52737	-1.24168	-0.11278	-0.06661
-0.60558	0.56693	0.09245	-0.11302	-0.1717
1.49733	-1.19331	-0.31342	-0.11311	-0.19623
-0.06417	-0.51436	-0.5313	-0.11314	0.0615
-0.58086	2.17298	0.99255	-0.11343	-0.18386
1.72034	0.77086	1.13613	-0.11383	-0.21933
-0.971	0.58713	-1.20275	-0.1139	-0.1037
-0.54002	0.26078	-1.22425	-0.11396	-0.15883
-0.5947	0.6132	-0.11606	-0.11425	-0.14288
-0.96811	-0.7923	0.35923	-0.11435	-0.05234
-0.96247	0.75089	-1.13823	-0.11445	0.10254
-0.60558	0.63784	-0.01393	-0.11478	-0.17696
-0.09984	-0.93984	-1.01694	-0.11491	-0.21658
1.49169	-1.18787	-0.1327	-0.11505	-0.19654
-0.5816	0.53876	-0.2216	-0.11534	-0.21516
-0.3512	-0.35726	0.42961	-0.11561	-0.22142
1.72545	0.97097	1.16303	-0.11568	-0.20549
-0.59094	0.56835	0.06419	-0.11576	-0.20765
-0.97221	-0.74269	0.05546	-0.11585	0.20346
-0.96435	-0.69445	-0.1539	-0.11585	0.02358
-0.37102	-0.12527	0.58369	-0.11628	-0.22188
1.50411	-1.2522	0.56206	-0.11631	-0.22144
-0.94675	-0.81515	0.66919	-0.11655	-0.21306
1.72236	0.9133	1.16894	-0.11664	-0.17522
-0.97953	0.43558	-1.15556	-0.1167	-0.18699
-0.96731	0.69391	-1.15555	-0.11694	-0.17175
-0.572	2.2448	1.0038	-0.11698	-0.08796
-0.01285	-0.78395	0.86147	-0.11717	-0.17841
-0.96818	-0.73331	0.41795	-0.11723	-0.12858
-0.0506	-0.48946	-0.36708	-0.11777	0.06822
1.72243	0.95426	1.1761	-0.11777	-0.20895
1.7241	0.94332	1.16237	-0.11862	-0.1936
-0.57374	0.5107	-0.43131	-0.11868	-0.21042
-0.95555	-0.73183	0.07284	-0.11878	0.23766
-0.95891	-0.84505	0.52464	-0.11879	-0.20703
-0.35973	0.01433	0.62248	-0.11928	-0.22005
1.71571	0.99597	1.15439	-0.11996	-0.21092
1.52171	-1.18256	-0.34947	-0.11998	-0.20809
1.50848	-1.15802	-0.04569	-0.12014	-0.21278
-0.944	-0.91549	0.51647	-0.12039	-0.10416
-0.944	-0.91549	0.51647	-0.12039	-0.10416
-0.96281	0.54593	-1.16284	-0.12048	-0.14927
-0.64945	3.46283	-1.02583	-0.12059	1.25181
1.51802	-1.21255	-0.28296	-0.12103	-0.1965
-0.57502	-1.27221	-0.29477	-0.12127	-0.22042
-0.96301	0.70197	-1.16883	-0.12193	-0.10668
1.49746	-1.07128	0.62394	-0.12202	-0.22158
-0.96395	0.61042	-1.14416	-0.12229	-0.14399
-0.57683	2.62136	1.03455	-0.12233	-0.18254
1.71504	0.91588	1.13584	-0.12244	-0.22
-0.9573	-0.71047	0.03525	-0.12285	0.06913
-0.59067	0.70193	-0.1213	-0.12328	-0.14297
-0.96543	-0.75576	0.19383	-0.12336	0.57583
1.50835	-1.23817	-0.23519	-0.12345	-0.20641
-0.61324	2.53976	-0.03545	-0.12348	9.00102
-0.57213	2.16361	0.95947	-0.12419	-0.14469
-0.59316	0.70739	-0.12564	-0.1242	-0.19546
1.31576	-1.30119	0.52655	-0.12462	-0.22125
1.48967	-1.17733	0.45795	-0.12464	-0.21491
-0.38371	-0.39165	-0.17377	-0.12474	-0.21181
1.71275	0.96701	1.12898	-0.12482	-0.21546
-0.68377	-0.63166	-0.20334	-0.12484	-0.22173
1.71698	0.96397	1.12922	-0.125	-0.20793
-0.55473	0.20827	-1.30437	-0.12511	-0.21461
-0.56911	2.12878	0.94418	-0.12522	-0.19769
1.72243	0.91652	1.11782	-0.12536	-0.21272
-0.56635	2.33038	0.9981	-0.12539	-0.05893
1.70872	0.97516	1.14437	-0.12543	-0.22042
1.72148	0.93965	1.09578	-0.12582	-0.21626
-0.01104	-0.86255	0.74654	-0.12613	-0.21251
-0.93245	-0.92814	0.46364	-0.12616	-0.21562
1.50062	-1.10498	-0.64107	-0.12665	-0.21872
-0.37169	-0.36297	0.12442	-0.1269	-0.21125
1.72209	1.02957	1.15377	-0.12692	-0.21689
-0.95011	0.89062	-1.10955	-0.12716	-0.09318
-0.3772	-0.44815	0.0842	-0.12733	-0.20649
-0.04959	-0.48941	0.07451	-0.12758	0.23428
1.50922	-1.2234	-0.20771	-0.12771	-0.18192
-0.38438	-0.42251	-0.0533	-0.12771	-0.21272
1.72034	0.86884	1.10503	-0.1279	-0.20929
-0.95575	-0.70677	0.3819	-0.12791	-0.19282
-0.06377	-0.45129	0.00943	-0.12798	-0.08573
1.50566	-1.28801	0.38756	-0.12841	-0.21967
-0.95858	0.71037	-1.10905	-0.12842	-0.09808
-0.96429	0.53372	-1.15159	-0.1287	-0.07599
-0.56803	0.62395	-0.2623	-0.12877	-0.2033
-0.94837	-0.74413	0.5288	-0.12881	-0.20107
1.72007	1.00826	1.10691	-0.12942	-0.19995
1.71786	0.81357	1.10619	-0.12956	-0.21568
-0.44148	1.41799	0.97259	-0.12956	-0.21833
-0.96704	-0.7362	0.19938	-0.12962	0.11429
-0.58449	0.72786	-0.35106	-0.12977	-0.19231
1.70704	1.0349	1.14036	-0.13017	-0.21789
-0.6659	-0.85883	0.62623	-0.13045	-0.2212
-0.60491	0.7	-0.08509	-0.13046	-0.17198
-0.84089	1.91056	-1.23457	-0.13055	-0.02769
1.5152	-1.105	-0.39403	-0.13066	-0.21657
1.31025	-1.26876	0.50587	-0.13081	-0.22098
-0.83578	1.98194	-1.24286	-0.13128	-0.10068
-0.0547	-0.50069	0.01341	-0.13149	-0.11986
-0.42247	0.66118	0.43019	-0.13163	-0.21114
-0.83827	1.79592	-1.19518	-0.13173	-0.0912
-0.93822	-0.91478	0.43846	-0.13177	-0.19855
-0.36987	-0.3627	0.1237	-0.13182	-0.20276
1.71745	0.87282	1.09008	-0.13198	-0.21649
-0.59484	0.81389	-0.08718	-0.13201	-0.13214
1.3079	-1.2281	-0.14665	-0.1321	-0.21942
1.71692	0.90579	1.08083	-0.13214	-0.20247
1.51486	-1.14918	-0.3053	-0.13238	-0.21834
1.71772	0.9399	1.10272	-0.1325	-0.20919
1.71557	0.97423	1.11332	-0.13256	-0.21119
-0.39795	-0.72465	-0.94948	-0.13265	-0.21936
-0.38519	-0.35768	-0.00703	-0.13266	-0.21945
1.52091	-1.16688	-0.39102	-0.13268	-0.20539
-0.44215	1.2965	0.96009	-0.13302	-0.21645
-0.96664	0.56892	-1.20184	-0.13337	-0.18642
-0.40077	-0.67665	-0.54537	-0.13349	-0.2182
-0.58866	0.73544	-0.09199	-0.13352	-0.10373
-0.9393	0.81922	-1.00211	-0.13361	-0.18034
-0.66879	-0.80766	0.69071	-0.13378	-0.22164
-0.97248	0.85869	-1.17294	-0.13414	-0.17112
1.50311	-1.22193	-0.23887	-0.13427	-0.19277
1.72155	0.75178	1.06281	-0.1343	-0.22134
1.51667	-1.15656	-0.17817	-0.13431	-0.21323
-0.36208	-0.05653	0.37138	-0.13452	-0.21773
-0.59228	-1.17559	-0.55635	-0.13458	-0.1947
1.71692	1.0621	1.10644	-0.13482	-0.2141
1.30125	-1.20106	0.45021	-0.1352	-0.21927
-0.84458	1.78351	-1.20163	-0.13539	-0.16535
-0.95441	0.5762	-1.15217	-0.13546	-0.07515
1.50042	-1.19335	-0.25983	-0.13556	-0.20909
-0.95367	-0.89111	0.48732	-0.13571	-0.19357
-0.60229	0.69219	-0.00741	-0.13578	-0.16818
1.72222	1.00496	1.10162	-0.1358	-0.20684
1.4978	-1.19064	-0.331	-0.13586	-0.19358
1.71154	1.02081	1.102	-0.13604	-0.21187
-0.9712	-0.68739	-0.04759	-0.13605	0.28211
1.32342	-1.29713	0.16553	-0.1361	-0.21977
-0.97349	0.79501	-1.03416	-0.13638	-0.12686
-0.95589	0.69063	-1.12116	-0.13645	0.16016
-0.5908	0.7277	-0.07588	-0.13647	-0.17118
1.50922	-1.27149	0.36169	-0.13656	-0.21474
-0.60552	0.73577	0.02536	-0.13693	-0.20388
1.71638	0.98118	1.08396	-0.13697	-0.21856
1.49484	-1.1944	-0.29957	-0.13713	-0.17275
1.50183	-1.21243	-0.07378	-0.13742	-0.20933
1.7229	0.99519	1.09363	-0.13752	-0.19859
-0.96073	0.6566	-1.11064	-0.13763	0.00703
-0.59651	0.78573	-0.12648	-0.13771	-0.14783
-0.95004	0.98907	-0.97667	-0.13774	0.52711
1.30595	-1.24151	0.3439	-0.13778	-0.21276
1.32194	-1.17131	-0.3615	-0.1378	-0.21907
1.29178	-1.12899	0.39542	-0.13785	-0.2212
-0.02118	-0.74546	0.81933	-0.13787	-0.20371
-0.59302	-1.20747	-0.12966	-0.13789	-0.18176
-0.83827	1.52326	-1.09259	-0.1379	-0.17741
1.50566	-1.2099	0.18402	-0.13803	-0.2123
-0.40729	-0.36586	0.06994	-0.13804	-0.22085
-0.79273	3.00913	-1.08089	-0.13839	2.26799
-0.65818	-0.80259	0.36033	-0.13846	-0.22077
-0.46217	1.08603	0.47401	-0.13872	-0.18669
1.28896	-1.237	0.24597	-0.1388	-0.21676
1.51587	-1.20556	-0.17114	-0.13911	-0.21405
-0.61398	0.77719	0.0093	-0.13927	-0.15584
1.71792	1.0361	1.08198	-0.13931	-0.20157
1.30689	-1.25193	-0.14657	-0.13942	-0.21327
-0.95884	0.73177	-1.1006	-0.13947	-0.08826
1.29964	-1.09244	-0.02926	-0.13961	-0.22191
-0.581	0.79263	-0.07395	-0.13981	-0.18521
-0.39365	-0.44046	-0.16856	-0.13996	-0.21187
-0.00835	-0.74866	0.80359	-0.14012	-0.211
1.71114	1.0653	1.09633	-0.14015	-0.21103
-0.36161	-0.39757	0.029	-0.14017	-0.20951
-0.96966	0.57295	-1.17142	-0.14064	-0.1106
1.51748	-1.30833	0.22618	-0.14067	-0.21508
-0.9616	0.69639	-1.02694	-0.14083	-0.08121
1.71228	0.9692	1.06463	-0.14118	-0.21115
-0.96334	0.63552	-1.06237	-0.14131	-0.07767
-0.56917	0.9107	-0.314	-0.14159	-0.11814
-0.02031	-0.76213	0.77918	-0.14167	-0.20289
-0.59698	-1.26294	-0.31646	-0.14171	-0.18208
1.51923	-1.19154	-0.25444	-0.14176	-0.16008
1.28842	-1.25105	0.4794	-0.14176	-0.21878
-0.96549	0.84567	-1.05189	-0.14179	-0.10813
1.49478	-1.12981	0.57204	-0.14186	-0.2213
-0.5996	0.74609	0.01243	-0.14188	-0.17545
-0.40521	-0.46979	-0.19837	-0.14197	-0.22094
1.52191	-1.1967	-0.24291	-0.14225	-0.21217
-0.35899	-0.40445	0.04208	-0.14229	-0.2031
1.72444	0.95606	1.05997	-0.14236	-0.2192
1.49014	-1.18745	-0.06203	-0.1426	-0.2053
1.51567	-1.23636	0.06999	-0.14275	-0.18386
-0.45841	0.97042	0.88062	-0.14276	-0.21938
1.51681	-1.2338	0.32565	-0.14283	-0.21849
-0.98195	0.55024	-1.07626	-0.14284	-0.18791
-0.9665	-0.73315	0.20641	-0.14291	0.13765
1.51903	-1.25768	0.05468	-0.14335	-0.21642
-0.37296	-0.38148	-0.08892	-0.14341	-0.21609
1.29951	-1.32948	0.33148	-0.14342	-0.21966
-0.65052	0.51386	-0.92361	-0.14345	-0.22115
-0.97577	0.58745	-1.10194	-0.14347	-0.10916
-0.93621	0.90197	-1.00159	-0.14401	-0.06612
-0.95723	1.14545	-1.16504	-0.14416	-0.22091
-0.94588	-0.88356	0.46414	-0.14417	-0.18152
-0.6561	-0.60391	0.5082	-0.14429	-0.2212
-0.96388	0.60166	-1.06108	-0.14441	-0.10731
-0.36793	-0.30951	0.02535	-0.14444	-0.21412
-0.97241	0.63567	-1.16455	-0.14448	-0.16563
-0.39177	-0.34126	-0.02183	-0.14449	-0.2158
1.51479	-1.22408	-0.14285	-0.14463	-0.18792
1.29393	-1.25723	0.53462	-0.14463	-0.22075
-0.38646	-0.66893	-0.26541	-0.14481	-0.20403
1.71981	1.15616	1.08374	-0.14504	-0.21546
-0.41515	0.40649	-0.05792	-0.14506	-0.20544
1.71262	1.05314	1.06737	-0.14507	-0.21646
-0.38767	-0.38348	0.19609	-0.14509	-0.21896
-0.98269	-0.7203	0.06341	-0.14517	-0.0906
-0.37478	-0.47243	-0.15442	-0.14523	-0.20808
-0.0105	-0.78533	0.7269	-0.14529	-0.17972
-0.59665	2.5717	0.9079	-0.14536	-0.17994
1.7147	1.0579	1.04552	-0.14544	-0.21272
1.71275	1.02926	1.06508	-0.14548	-0.20722
-0.5951	-1.23328	-0.37817	-0.14562	-0.18596
-0.39668	-0.73597	-1.03042	-0.14565	-0.22088
-0.37222	-0.48335	-0.10362	-0.14571	-0.21365
1.71295	1.11647	1.07091	-0.14582	-0.21322
-0.55339	0.73472	-0.31078	-0.14585	-0.21323
-0.94272	-0.87357	0.40548	-0.14609	-0.16756
-0.97705	-0.70771	0.06788	-0.14617	0.10031
-0.39533	-0.60554	-0.49298	-0.14618	-0.21716
1.49061	-1.20841	0.01614	-0.14628	-0.21022
1.30978	-1.22423	0.3098	-0.1464	-0.21803
-0.95602	-0.90353	0.42876	-0.14642	-0.19357
-0.95643	0.71688	-1.03527	-0.14646	0.24924
-0.40863	0.43164	0.14478	-0.14653	-0.13331
1.29944	-1.31874	0.36144	-0.14674	-0.22161
-0.95743	-0.76754	-0.03888	-0.14676	-0.15435
1.70086	1.0205	1.04388	-0.14683	-0.21023
-0.58939	-1.213	-0.19127	-0.14686	-0.20958
1.7141	0.97931	1.05012	-0.14695	-0.21509
-0.94944	0.83118	-0.95848	-0.14724	-0.12635
1.71403	1.01537	1.03264	-0.14728	-0.20107
1.50391	-1.23703	0.17141	-0.14759	-0.21396
1.71047	1.08195	1.03686	-0.14763	-0.21464
-0.59551	0.83555	-0.07418	-0.14773	-0.18391
1.78537	-1.01813	0.59426	-0.14784	-0.21605
1.29615	-1.24216	-0.49929	-0.14802	-0.22104
-0.58321	-1.28887	0.21171	-0.14809	-0.21857
-0.96039	0.70156	-1.07257	-0.14828	-0.10002
1.51264	-1.21912	-0.03998	-0.14832	-0.17488
-0.97114	-0.72718	0.34997	-0.14832	-0.14345
-0.95683	-0.91982	0.33104	-0.14847	-0.16946
1.31838	-1.1946	0.2109	-0.14861	-0.21762
-0.6035	0.86173	0.01008	-0.14869	-0.18302
-0.39197	-0.69169	-0.92383	-0.14871	-0.21473
-0.97255	0.56702	-1.09181	-0.14871	-0.18121
-0.95743	-0.74367	0.25357	-0.14871	0.28139
-0.39264	-0.69969	-1.01053	-0.14915	-0.21569
-0.03777	-0.74793	0.76806	-0.14917	-0.20086
-0.95636	0.71505	-1.05808	-0.14921	0.68435
-0.95925	0.62323	-1.09283	-0.14928	0.00269
1.71443	1.10995	1.04595	-0.14969	-0.21081
-0.97396	0.6714	-1.0972	-0.14971	0.05827
-0.95004	0.67373	-1.02873	-0.1498	0.11507
-0.58637	2.51022	0.88657	-0.1498	-0.17388
-0.96509	0.74219	-1.09273	-0.14985	-0.20026
-0.95575	0.94827	-0.99102	-0.1504	-0.0217
-0.9491	0.65639	-0.98735	-0.15046	0.000969648
-0.59336	-1.20693	-0.59368	-0.1506	-0.19355
-0.96946	0.70448	-1.07654	-0.15061	-0.000138574
1.30683	-1.23228	0.14853	-0.15073	-0.22079
-0.95569	0.78129	-1.00739	-0.15074	-0.13818
-0.95985	-0.8819	0.41892	-0.15082	-0.16263
-0.57677	-1.27912	0.28036	-0.15088	-0.21714
-0.03421	-0.77329	0.73961	-0.15089	-0.21237
-0.94138	-0.83719	0.25577	-0.1509	-0.19293
1.52494	-1.19551	0.0963	-0.15105	-0.20304
-0.97194	-0.75047	0.28271	-0.1511	-0.0101
1.5154	-1.30914	0.42919	-0.15125	-0.22153
-0.59107	0.86147	-0.13825	-0.15159	-0.14548
1.77186	-0.87084	0.61834	-0.15168	-0.22065
-0.60404	0.82343	-0.02048	-0.15169	-0.15701
-0.39056	-0.72776	-1.04744	-0.15183	-0.22034
1.51083	-1.19503	-0.07238	-0.15196	-0.19492
1.31032	-1.31643	-0.24615	-0.15197	-0.21999
-0.59054	-1.27928	0.06682	-0.15209	-0.21755
-0.38976	-0.44383	-0.1013	-0.1521	-0.21179
1.29165	-1.23842	0.30775	-0.15225	-0.21867
1.70133	1.07359	1.02245	-0.15238	-0.21979
1.29984	-1.16805	0.12013	-0.15243	-0.20338
1.5205	-1.20641	-0.01219	-0.15249	-0.20461
-0.39459	-0.27151	-0.13973	-0.15249	-0.21991
-0.95011	0.78774	-0.9991	-0.1525	-0.0114
-0.95266	0.7948	-0.99288	-0.15255	0.02884
-0.96952	0.755	-1.02954	-0.15271	0.31844
-0.9614	0.53648	-1.09167	-0.15321	-0.18217
1.28929	-1.20527	0.32688	-0.15321	-0.21861
-0.97127	0.7354	-1.05454	-0.15323	0.03839
-0.59262	-1.188	-0.44265	-0.15327	-0.21463
1.28668	-1.14252	0.34174	-0.15357	-0.21806
-0.96046	-0.7943	0.29268	-0.1536	-0.20579
-0.97671	0.61392	-1.06474	-0.15364	-0.19921
1.31072	-1.25601	0.3959	-0.15367	-0.22034
1.31139	-1.29489	-0.69407	-0.15368	-0.22171
-0.96207	0.66848	-1.05794	-0.1537	0.1409
-0.41562	0.57696	0.25164	-0.15394	-0.16305
1.49142	-1.21384	0.20657	-0.15399	-0.20692
-0.59336	-1.25049	-0.12735	-0.15416	-0.2092
1.29104	-1.22408	0.16526	-0.1542	-0.22021
-0.38411	-0.52806	-0.61631	-0.15424	-0.2209
1.51097	-1.19247	0.17167	-0.15432	-0.20885
-0.83471	1.69804	-1.05879	-0.15442	1.14637
1.52077	-1.22429	-0.2576	-0.15443	-0.19653
-0.35382	-0.09491	0.33007	-0.15444	-0.21194
-0.3514	-0.1315	0.52003	-0.15444	-0.22021
-0.94266	-0.89628	0.52356	-0.15447	-0.20399
-0.68767	-0.79976	0.46501	-0.15455	-0.22028
1.49975	-1.18898	-0.10491	-0.15474	-0.19196
1.30286	-1.23601	0.27307	-0.15496	-0.22032
-0.9436	-0.83984	0.34186	-0.15517	-0.08606
1.70153	1.02227	0.99343	-0.15533	-0.21577
-0.93762	0.86428	-0.96984	-0.15547	-0.09353
-0.96052	0.63017	-1.06599	-0.1555	0.11868
1.71833	1.16434	1.02825	-0.15559	-0.19954
1.28956	-1.14929	0.61392	-0.1558	-0.22155
-0.95723	0.85132	-1.00634	-0.15581	-0.14937
1.52319	-1.16177	-0.10233	-0.15593	-0.20979
-0.96227	0.39218	-0.99646	-0.15595	-0.16175
1.5154	-1.20543	-0.00456	-0.15604	-0.21733
1.50358	-1.17218	0.02664	-0.15608	-0.21836
-0.5859	0.85945	0.00584	-0.15617	-0.21916
-0.6692	-0.94053	0.59406	-0.15626	-0.22184
-0.9657	-0.78505	0.30685	-0.15632	-0.11115
1.70059	1.16299	1.0292	-0.15641	-0.21693
-0.43785	1.39791	0.87563	-0.15643	-0.2169
-0.57146	0.8153	-0.17449	-0.15652	-0.19553
1.49659	-1.20884	-0.23461	-0.1566	-0.21273
-0.95931	0.75198	-1.01241	-0.1566	-0.0427
-0.95266	-0.86808	0.36193	-0.15667	0.0476
1.31126	-1.27178	0.03891	-0.15669	-0.21693
1.30333	-1.16404	-0.28594	-0.15673	-0.20855
-0.95535	-0.87949	0.28819	-0.15683	-0.15768
1.70704	1.05006	0.98337	-0.1569	-0.21571
-0.94198	1.01645	-0.97048	-0.15694	-0.16461
-0.96274	0.88768	-0.99097	-0.15721	0.07999
-0.07304	-0.44123	-0.31492	-0.15763	-0.04234
1.52635	-1.17892	-0.25505	-0.15773	-0.21333
1.28634	-1.24753	0.10874	-0.15777	-0.22128
1.30851	-1.17672	0.24785	-0.15777	-0.216
1.51459	-1.20679	-0.08495	-0.15808	-0.21822
1.49955	-1.16221	-0.18683	-0.15813	-0.20246
1.5027	-1.197	0.18932	-0.15816	-0.2017
-0.34186	-0.44132	0.23917	-0.15826	-0.21915
1.29272	-1.22507	0.11517	-0.15826	-0.21192
1.70194	1.09358	0.99194	-0.15829	-0.22087
-0.3913	-0.39081	-0.38385	-0.15834	-0.21167
-0.40286	-0.64874	-0.78929	-0.15835	-0.21762
-0.35597	-0.28741	0.12058	-0.15842	-0.20857
-0.94984	0.71453	-0.99224	-0.15849	0.03616
-0.59248	-1.27879	-0.23297	-0.15862	-0.20436
-0.95817	0.7424	-1.04427	-0.15867	-0.11376
-0.57791	0.89624	-0.29903	-0.15873	-0.20805
1.52097	-1.2198	-0.22767	-0.15893	-0.21014
-0.58651	-1.29947	-0.31118	-0.15896	-0.21836
1.5195	-1.20731	0.00551	-0.15898	-0.20899
-0.42025	0.68376	0.36119	-0.15908	-0.2045
1.78335	-1.0045	0.53225	-0.15909	-0.2004
[truncated: 3,602 more rows]

## Sheet: Fig_3_e
learning curve
training sample	training accuracy	validation accuracy
400	1	0.96583
450	1	0.97926
500	1	0.97533
550	1	0.97879
600	1	0.97722
650	1	0.97487
700	1	0.97905
750	1	0.97689
800	1	0.97958
850	1	0.97686
900	1	0.97889
950	1	0.97789
1000	1	0.981
1050	1	0.98603
1100	1	0.98364
1150	1	0.98609
1200	1	0.98667
1250	0.99973	0.98507
1300	0.99974	0.99026
1350	1	0.98568
1400	1	0.9869
1450	1	0.98874
1500	1	0.98844
1550	0.99957	0.98903
1600	1	0.99083
1650	1	0.98667
1700	1	0.9902
1750	1	0.98952
1800	1	0.98926
1850	1	0.99117
1900	1	0.99088
1950	1	0.98991
2000	1	0.9885
2050	1	0.99041
2100	0.99984	0.99095
2150	1	0.99163
2200	0.99985	0.99045
2250	1	0.99096
2300	1	0.9913
2350	1	0.99121
2400	1	0.99236
2450	0.99986	0.99156
2500	1	0.99253
2550	0.99987	0.99229
2600	0.99974	0.99256
2650	1	0.99333
2700	1	0.99235
2750	0.99988	0.99309
2800	0.99988	0.99274
2850	1	0.99345
2900	1	0.99195
2950	1	0.99266
3000	0.99989	0.99367
3050	0.99967	0.99333
3100	1	0.99226
3150	0.99979	0.9927
3200	0.9999	0.99167
3250	1	0.99405
3300	1	0.99283
3350	1	0.99313
3400	1	0.995
3450	1	0.99449
3500	1	0.99324
3550	1	0.99408
3600	1	0.9938
3650	1	0.99443
3700	0.99982	0.99414
3750	0.99991	0.99342
3800	1	0.99456
3850	1	0.99429
3900	1	0.99427
3950	0.99992	0.99409
4000	1	0.99525
4050	0.99992	0.9944
4100	1	0.99423
4150	1	0.99478
4200	0.99992	0.9946
4250	0.99992	0.99553
4300	1	0.99457
4350	1	0.99487
4400	1	0.99447
4450	1	0.99446
4500	1	0.99519
4550	1	0.99568
4600	0.99993	0.99514
4650	0.99993	0.99541
4700	0.99986	0.99511
4750	1	0.99544
4800	0.99993	0.99597
4850	1	0.99485
4900	1	0.99476
4950	0.99993	0.99582
5000	0.99993	0.99513
5050	1	0.99452
5100	0.99993	0.99595
5150	1	0.99599
5200	1	0.99603
5250	1	0.99606
5300	1	0.99535
5350	0.99994	0.9962
5400	0.99994	0.99574
5450	0.99994	0.99621
5500	0.99994	0.99515
5550	0.99988	0.99598
5600	1	0.99625
5650	0.99994	0.99681
5700	0.99994	0.99649
