# Supplementary material for: Nanopore analysis of cis-diols in fruits
Source: Nat Commun. 2024 Mar 5;15:1969. doi: 10.1038/s41467-024-46303-x (PMC10915164; doi:10.1038/s41467-024-46303-x)
Supplement: Supplementary file 8 — Source data [file 41467_2024_46303_MOESM8_ESM.zip › Source Data/Source Data Fig.5.xlsx]

## Sheet: Fig_5_c
Prune juice scatter plot					Prune juice proportion
ΔI/I0	S.D.	label			target cis-diols	pore1_porprotion	pore2_porprotion	pore3_porprotion	mean	standard deviation
-0.19505	9.06587	D-fructose			CAT	N.A.	N.A.	N.A.	N.A.	N.A.
-0.19484	4.59305	D-fructose			3-CQA	0.05085	0.0382	0.0417	0.04358	0.00653
-0.19659	4.67975	D-fructose			D-SOR	0.38418	0.39863	0.39791	0.39357	0.00814
-0.1675	6.26022	D-fructose			XYL	0.00169	N.A.	0.00348	0.00259	0.00126
-0.19547	5.15821	D-fructose			L-MA	0.40226	0.32419	0.3232	0.34988	0.04536
-0.19872	6.18521	D-fructose			L-TA	N.A.	N.A.	N.A.	N.A.	N.A.
-0.23639	9.90822	D-fructose			CA	N.A.	N.A.	N.A.	N.A.	N.A.
-0.19451	5.99732	D-fructose			ICIT	N.A.	N.A.	N.A.	N.A.	N.A.
-0.23724	9.92141	D-fructose			D-GLC	0.01921	0.05289	0.03562	0.03591	0.01684
-0.19731	4.3053	D-fructose			D-FRU	0.14181	0.18609	0.19809	0.17533	0.02964
-0.19528	4.47137	D-fructose
-0.19628	6.92523	D-fructose
-0.19577	2.96696	D-fructose			N.A.:not detected
-0.16681	6.62996	D-fructose
-0.16711	6.65037	D-fructose
-0.1953	6.19244	D-fructose
-0.16612	6.53212	D-fructose
-0.19295	3.30848	D-fructose
-0.19449	1.7126	D-fructose
-0.19393	5.12626	D-fructose
-0.19535	5.66428	D-fructose
-0.19718	6.48353	D-fructose
-0.19455	6.58842	D-fructose
-0.19702	6.89879	D-fructose
-0.19436	1.37617	D-fructose
-0.19457	5.63501	D-fructose
-0.19351	1.51818	D-fructose
-0.19535	1.49496	D-fructose
-0.19555	1.55723	D-fructose
-0.23634	9.94931	D-fructose
-0.23607	9.89808	D-fructose
-0.19495	7.01318	D-fructose
-0.23708	9.89818	D-fructose
-0.23606	9.82726	D-fructose
-0.16941	6.42814	D-fructose
-0.19313	8.87714	D-fructose
-0.16716	6.28687	D-fructose
-0.19352	1.52342	D-fructose
-0.17055	7.39238	D-fructose
-0.19351	7.48311	D-fructose
-0.19469	4.92582	D-fructose
-0.17	6.65518	D-fructose
-0.16841	6.71662	D-fructose
-0.23569	10.0608	D-fructose
-0.23498	10.3972	D-fructose
-0.19542	3.86161	D-fructose
-0.19607	2.48238	D-fructose
-0.19882	6.04326	D-fructose
-0.19569	1.56057	D-fructose
-0.19403	6.62499	D-fructose
-0.18932	4.23453	D-glucose
-0.19552	1.39732	D-fructose
-0.23726	10.1203	D-fructose
-0.19519	5.74023	D-fructose
-0.19529	1.80326	D-fructose
-0.1971	4.03173	D-fructose
-0.23647	10.228	D-fructose
-0.19693	5.84536	D-fructose
-0.23684	10.1909	D-fructose
-0.16844	6.39658	D-fructose
-0.19486	4.89214	D-fructose
-0.19677	6.70779	D-fructose
-0.19487	3.99489	D-fructose
-0.19604	4.187	D-fructose
-0.19661	2.45234	D-fructose
-0.19608	2.04936	D-fructose
-0.19986	8.24126	D-fructose
-0.19748	4.17053	D-fructose
-0.19972	6.23434	D-fructose
-0.19885	7.91758	D-fructose
-0.19484	5.04536	D-fructose
-0.19923	3.87573	D-fructose
-0.17202	6.5053	D-fructose
-0.18713	4.17995	D-fructose
-0.19785	7.38682	D-fructose
-0.19016	7.07019	D-fructose
-0.19624	1.75831	D-fructose
-0.1905	7.03373	D-fructose
-0.19647	1.75547	D-fructose
-0.18716	6.66526	D-fructose
-0.16759	6.60471	D-fructose
-0.23679	9.91858	D-fructose
-0.23719	10.2998	D-fructose
-0.19544	4.0575	D-fructose
-0.19726	6.32073	D-fructose
-0.19781	2.87179	D-fructose
-0.19922	4.11333	D-fructose
-0.20093	7.33139	D-fructose
-0.19259	5.06554	D-fructose
-0.23472	10.7817	D-fructose
-0.19616	3.61717	D-fructose
-0.19723	6.37075	D-fructose
-0.19548	6.43322	D-fructose
-0.19803	3.22811	D-fructose
-0.20048	5.79724	D-fructose
-0.20078	5.50472	D-fructose
-0.16934	6.69952	D-fructose
-0.19948	5.52939	D-fructose
-0.17158	6.74574	D-fructose
-0.19582	6.03089	D-fructose
-0.19603	4.55493	D-fructose
-0.19909	1.83851	D-fructose
-0.19547	1.69636	D-fructose
-0.19055	1.21821	D-fructose
-0.23542	10.3493	D-fructose
-0.19811	4.59595	D-fructose
-0.23667	10.4431	D-fructose
-0.19623	4.17095	D-fructose
-0.19941	4.51947	D-fructose
-0.19716	5.52734	D-fructose
-0.23701	10.3908	D-fructose
-0.1953	6.18829	D-fructose
-0.19842	3.01004	D-fructose
-0.19961	8.04547	D-fructose
-0.2003	6.15581	D-fructose
-0.19778	6.55053	D-fructose
-0.1957	2.61521	D-fructose
-0.20026	8.46741	D-fructose
-0.19675	8.68199	D-fructose
-0.19863	9.04821	D-fructose
-0.16769	4.40978	D-glucose
-0.19491	1.63154	D-fructose
-0.19389	3.89415	D-fructose
-0.19711	5.04182	D-fructose
-0.19593	3.30165	D-fructose
-0.17171	6.86173	D-fructose
-0.19737	2.14357	D-fructose
-0.19732	5.2698	D-fructose
-0.19919	7.53453	D-fructose
-0.19754	3.22201	D-fructose
-0.19878	3.4027	D-fructose
-0.17016	7.16877	D-fructose
-0.19757	5.22915	D-fructose
-0.17245	6.54082	D-fructose
-0.1993	1.71197	D-fructose
-0.19441	4.05539	D-fructose
-0.23656	10.5299	D-fructose
-0.19551	2.70822	D-fructose
-0.19824	2.08815	D-fructose
-0.19824	4.14642	D-fructose
-0.2021	5.19243	D-fructose
-0.1979	1.51077	D-fructose
-0.19762	5.76708	D-fructose
-0.17135	7.25765	D-fructose
-0.19968	4.80957	D-fructose
-0.17022	6.78925	D-fructose
-0.1718	6.23661	D-fructose
-0.16882	4.36816	D-glucose
-0.19671	1.23734	D-fructose
-0.19733	1.4524	D-fructose
-0.1722	6.87024	D-fructose
-0.20317	4.06924	D-fructose
-0.19807	4.47709	D-fructose
-0.19756	7.23342	D-fructose
-0.19511	1.54381	D-fructose
-0.19956	7.51419	D-fructose
-0.19823	1.61328	D-fructose
-0.16859	5.90243	D-glucose
-0.19341	4.21843	D-fructose
-0.17228	6.9768	D-fructose
-0.19885	6.58997	D-fructose
-0.17211	6.6953	D-fructose
-0.19765	4.45735	D-fructose
-0.19819	9.09817	D-fructose
-0.1946	8.59003	D-fructose
-0.19843	6.86417	D-fructose
-0.19921	1.41539	D-fructose
-0.19599	1.88115	D-fructose
-0.20312	4.93428	D-fructose
-0.20003	8.88111	D-fructose
-0.19922	4.55163	D-fructose
-0.19884	1.52002	D-fructose
-0.20222	5.33191	D-fructose
-0.20012	5.91095	D-fructose
-0.19832	4.32631	D-fructose
-0.20246	8.3982	D-fructose
-0.1917	5.41693	D-fructose
-0.20177	8.29798	D-fructose
-0.20033	4.49441	D-fructose
-0.19883	7.95466	D-fructose
-0.16695	4.09265	D-glucose
-0.19835	7.32616	D-fructose
-0.19756	3.47946	D-fructose
-0.19494	2.298	D-fructose
-0.19788	4.96138	D-fructose
-0.19863	3.43602	D-fructose
-0.19825	1.56171	D-fructose
-0.16308	6.49437	D-fructose
-0.19738	4.0385	D-fructose
-0.19422	4.46332	D-fructose
-0.20043	8.51749	D-fructose
-0.19248	7.00354	D-fructose
-0.19565	3.81208	D-fructose
-0.19799	5.41955	D-fructose
-0.19792	5.67405	D-fructose
-0.19727	3.64989	D-fructose
-0.19674	5.53404	D-fructose
-0.1984	9.29086	D-fructose
-0.19739	2.99942	D-fructose
-0.19716	3.25805	D-fructose
-0.19335	2.05671	D-fructose
-0.19744	1.59784	D-fructose
-0.199	4.54872	D-fructose
-0.20581	8.71636	D-fructose
-0.19939	4.30281	D-fructose
-0.19987	9.2258	D-fructose
-0.19546	3.97176	D-fructose
-0.20026	5.24081	D-fructose
-0.20031	8.73948	D-fructose
-0.19486	2.09121	D-fructose
-0.19516	4.14041	D-fructose
-0.19652	1.57858	D-fructose
-0.1958	1.51722	D-fructose
-0.19827	7.3164	D-fructose
-0.19664	1.59587	D-fructose
-0.19751	1.99098	D-fructose
-0.19867	7.65468	D-fructose
-0.19059	6.55439	D-fructose
-0.19627	8.55571	D-fructose
-0.16867	4.23045	D-glucose
-0.19972	7.34566	D-fructose
-0.1991	3.11105	D-fructose
-0.16817	7.18038	D-fructose
-0.19827	7.67682	D-fructose
-0.19916	6.78089	D-fructose
-0.20076	4.15011	D-fructose
-0.25777	6.44666	D-glucose
-0.16509	4.22481	D-glucose
-0.1627	4.41021	D-glucose
-0.26055	7.8825	D-sorbitol
-0.16431	4.18251	D-glucose
-0.16287	4.32446	D-glucose
-0.20394	5.65905	D-fructose
-0.16363	6.2608	D-fructose
-0.20412	5.65083	D-fructose
-0.16388	6.25485	D-fructose
-0.16376	6.59988	D-glucose
-0.25877	8.06577	D-sorbitol
-0.25842	7.40615	D-sorbitol
-0.26474	8.14016	D-sorbitol
-0.26092	7.91494	D-sorbitol
-0.16007	6.09018	D-fructose
-0.16047	4.58905	D-glucose
-0.25834	8.09221	D-sorbitol
-0.25968	7.68931	D-sorbitol
-0.25841	8.36847	D-sorbitol
-0.25808	8.14039	D-sorbitol
-0.16539	6.32523	D-glucose
-0.16069	4.68357	D-glucose
-0.26219	6.34058	D-glucose
-0.20277	4.83583	D-fructose
-0.25785	7.74367	D-sorbitol
-0.25979	7.33441	D-sorbitol
-0.25988	7.05274	D-glucose
-0.16403	7.0566	D-glucose
-0.2601	7.32728	D-sorbitol
-0.16366	4.78929	D-glucose
-0.25771	8.06484	D-sorbitol
-0.16108	4.0391	D-glucose
-0.26789	8.34625	D-glucose
-0.26041	8.14376	D-sorbitol
-0.25812	7.76515	D-sorbitol
-0.25892	7.57331	D-sorbitol
-0.16288	4.15667	D-glucose
-0.25867	7.67886	D-sorbitol
-0.25842	7.27208	D-sorbitol
-0.16536	6.16014	D-glucose
-0.25883	7.21346	D-sorbitol
-0.26107	8.37945	D-sorbitol
0.09209	1.50626	L-malic
0.09273	1.61449	L-malic
0.09247	1.47545	L-malic
0.09178	1.57561	L-malic
0.09172	1.55231	L-malic
0.09052	1.72217	L-malic
0.09147	1.23956	L-malic
0.0913	1.58559	L-malic
0.09047	1.57496	L-malic
0.09091	1.53135	L-malic
0.09337	1.418	L-malic
0.09347	1.74071	L-malic
0.09203	1.59554	L-malic
0.09386	1.62152	L-malic
0.09247	1.37747	L-malic
0.09175	1.76268	L-malic
0.0913	1.61743	L-malic
0.09343	1.53592	L-malic
0.09258	1.45518	L-malic
0.09349	1.71166	L-malic
0.09215	1.5919	L-malic
0.09375	1.49589	L-malic
0.09263	1.49473	L-malic
0.09198	1.50874	L-malic
0.09201	1.52523	L-malic
0.09357	1.66179	L-malic
0.09325	1.5568	L-malic
0.09042	1.91285	L-malic
0.09196	1.57633	L-malic
0.0912	1.51355	L-malic
0.09057	1.85225	L-malic
0.09008	1.41906	L-malic
0.09273	1.68296	L-malic
0.09043	1.43056	L-malic
0.09192	1.54234	L-malic
0.09159	1.6261	L-malic
0.09083	1.42463	L-malic
0.09065	1.54775	L-malic
0.09148	1.6464	L-malic
0.09246	1.54106	L-malic
0.09155	1.46854	L-malic
0.09208	1.57169	L-malic
0.09127	1.40826	L-malic
0.09155	1.52334	L-malic
0.09196	1.20995	L-malic
0.09322	1.68537	L-malic
0.09159	1.75069	L-malic
0.09229	1.48786	L-malic
0.09096	1.40687	L-malic
0.09399	1.51926	L-malic
0.09209	1.61598	L-malic
0.09336	1.35829	L-malic
0.09307	1.62917	L-malic
0.09193	1.50409	L-malic
0.09114	1.61359	L-malic
0.09215	1.729	L-malic
0.0925	1.59392	L-malic
0.09181	1.68995	L-malic
0.09285	1.67173	L-malic
0.09064	1.67555	L-malic
0.09323	1.54688	L-malic
0.09239	1.4938	L-malic
0.09201	1.54222	L-malic
0.09303	1.42909	L-malic
0.09198	1.4569	L-malic
0.09214	1.66841	L-malic
0.09158	1.61622	L-malic
0.09109	1.42774	L-malic
0.09099	1.50346	L-malic
0.09315	1.5706	L-malic
0.09218	1.61093	L-malic
0.09181	1.58603	L-malic
0.09084	1.53917	L-malic
0.09106	1.57879	L-malic
0.09145	1.39537	L-malic
0.09066	1.52268	L-malic
0.09151	1.38068	L-malic
0.09193	1.4691	L-malic
0.09196	1.61848	L-malic
0.09078	1.63676	L-malic
0.09106	1.50671	L-malic
0.092	1.4736	L-malic
0.09281	1.50499	L-malic
0.09201	1.56998	L-malic
0.09176	1.50436	L-malic
0.09217	1.47258	L-malic
0.09198	1.35051	L-malic
0.09149	1.4575	L-malic
0.09113	1.45475	L-malic
0.09222	1.7005	L-malic
0.09175	1.41937	L-malic
0.09091	1.64781	L-malic
0.09237	1.61271	L-malic
0.09211	1.54347	L-malic
0.09054	1.82031	L-malic
0.0915	1.65045	L-malic
0.09106	1.68815	L-malic
0.09057	1.762	L-malic
0.09026	1.43109	L-malic
0.09397	1.61205	L-malic
0.09249	1.54458	L-malic
0.09158	1.49291	L-malic
0.09297	1.60339	L-malic
0.09252	1.26177	L-malic
0.09184	1.6296	L-malic
0.09193	1.55279	L-malic
0.09138	1.46195	L-malic
0.09213	1.52271	L-malic
0.09165	1.47306	L-malic
0.09052	1.61565	L-malic
0.09062	1.59847	L-malic
0.09195	1.66889	L-malic
0.09217	1.39627	L-malic
0.09143	1.5686	L-malic
0.09172	1.63205	L-malic
0.09194	1.58174	L-malic
0.0908	1.59217	L-malic
0.09231	1.30846	L-malic
0.09139	1.66923	L-malic
0.09251	1.26072	L-malic
0.09164	1.34992	L-malic
0.09148	1.46913	L-malic
0.09183	1.35067	L-malic
0.09154	1.50315	L-malic
0.09002	1.33582	L-malic
0.09103	1.55783	L-malic
0.09077	1.49417	L-malic
0.09064	1.3854	L-malic
0.09094	1.45817	L-malic
0.09124	1.53682	L-malic
0.09036	1.49929	L-malic
0.0903	1.42552	L-malic
0.09061	1.76771	L-malic
0.09291	1.2728	L-malic
0.09213	1.66866	L-malic
0.09212	1.40815	L-malic
0.09355	1.48992	L-malic
0.09224	1.4279	L-malic
0.09234	1.63596	L-malic
0.09195	1.50066	L-malic
0.09249	1.86132	L-malic
0.09202	1.41857	L-malic
0.09057	1.4591	L-malic
0.09223	1.55568	L-malic
0.09186	1.84378	L-malic
0.09232	1.40476	L-malic
0.09092	1.66299	L-malic
0.0937	1.3986	L-malic
0.09156	1.59537	L-malic
0.09143	1.51054	L-malic
0.09115	1.45087	L-malic
0.09236	1.55331	L-malic
0.09118	1.4942	L-malic
0.09286	1.60219	L-malic
0.09057	1.47189	L-malic
0.09282	1.21185	L-malic
0.09067	1.42204	L-malic
0.09074	1.52291	L-malic
0.09303	1.26989	L-malic
0.09189	1.71809	L-malic
0.09169	1.47631	L-malic
0.09235	1.63168	L-malic
0.09051	1.534	L-malic
0.09261	1.51452	L-malic
0.09123	1.55352	L-malic
0.09034	1.69734	L-malic
0.09166	1.43972	L-malic
0.08931	1.38696	L-malic
0.09095	1.72461	L-malic
0.0925	1.5932	L-malic
0.09352	1.44048	L-malic
0.09125	1.51666	L-malic
0.09165	1.45607	L-malic
0.09043	1.4213	L-malic
0.09086	1.19393	L-malic
0.09094	1.36646	L-malic
0.09114	1.57603	L-malic
0.08969	1.47788	L-malic
0.09123	1.46757	L-malic
0.08889	1.70285	L-malic
0.09056	1.31745	L-malic
0.09115	1.47211	L-malic
0.09036	1.68599	L-malic
0.09058	1.7494	L-malic
0.09033	1.64128	L-malic
0.08959	1.75854	L-malic
0.09234	1.48671	L-malic
0.09259	1.75321	L-malic
0.09087	1.67527	L-malic
0.09011	1.49542	L-malic
0.09091	1.72094	L-malic
0.09199	1.53511	L-malic
0.0923	1.44436	L-malic
0.09175	1.70249	L-malic
0.092	1.34646	L-malic
0.08872	1.37505	L-malic
0.09022	1.42898	L-malic
0.09083	1.57136	L-malic
0.09096	1.79034	L-malic
0.09051	1.63118	L-malic
0.09153	1.57343	L-malic
0.0892	1.44965	L-malic
0.09142	1.56925	L-malic
0.0909	1.58591	L-malic
0.09109	1.4782	L-malic
0.09245	1.31199	L-malic
0.09213	1.48342	L-malic
0.09176	1.34615	L-malic
0.09003	1.38038	L-malic
0.09032	1.67847	L-malic
0.08712	1.46863	L-malic
0.09099	1.67035	L-malic
0.08575	1.84412	L-malic
0.09153	1.59132	L-malic
0.08494	1.56613	L-malic
0.09115	1.5247	L-malic
0.08872	1.45675	L-malic
0.09352	1.62669	L-malic
0.08843	1.67373	L-malic
0.09039	1.50907	L-malic
0.08967	1.57411	L-malic
0.0882	1.65323	L-malic
0.09007	1.58764	L-malic
0.08739	1.55714	L-malic
0.08772	1.4853	L-malic
0.08904	1.52964	L-malic
0.09084	1.63177	L-malic
0.09263	1.48366	L-malic
0.09097	1.62382	L-malic
0.08933	1.52657	L-malic
0.08933	1.58045	L-malic
0.0882	1.67324	L-malic
0.09083	1.49905	L-malic
0.0892	1.59885	L-malic
0.08801	1.5741	L-malic
0.08786	1.54019	L-malic
0.09	1.37485	L-malic
0.08816	1.52845	L-malic
0.08732	1.82208	L-malic
0.08918	1.37202	L-malic
0.08811	1.35966	L-malic
0.08734	1.34955	L-malic
0.09028	1.49626	L-malic
0.09	1.54091	L-malic
0.08856	1.58466	L-malic
0.09055	1.3859	L-malic
0.08893	1.30212	L-malic
0.09062	1.46467	L-malic
0.08926	1.37266	L-malic
0.08815	1.36385	L-malic
0.08734	1.34523	L-malic
0.09026	1.53877	L-malic
0.0901	1.54824	L-malic
0.08876	1.58178	L-malic
0.09047	1.41121	L-malic
0.08894	1.29851	L-malic
0.09066	1.47948	L-malic
0.08882	1.57976	L-malic
0.08506	1.75444	L-malic
0.0838	1.58893	L-malic
0.0905	1.77639	L-malic
0.08866	1.84435	L-malic
0.08241	1.53271	L-malic
0.08969	1.567	L-malic
0.09147	1.71607	L-malic
0.09062	1.76152	L-malic
0.08496	1.58948	L-malic
0.08836	1.49833	L-malic
0.08756	1.75416	L-malic
0.09027	1.95157	L-malic
0.08779	1.48383	L-malic
0.08917	1.43721	L-malic
0.08609	1.62068	L-malic
0.09	1.69884	L-malic
0.08906	1.80946	L-malic
0.0876	1.6108	L-malic
0.08901	1.31537	L-malic
0.08763	1.58088	L-malic
0.0882	1.50902	L-malic
0.0861	1.61661	L-malic
0.08716	1.48254	L-malic
0.09253	1.86441	L-malic
0.09384	1.39942	L-malic
0.08708	1.68864	L-malic
0.09042	1.92556	L-malic
0.09053	1.56772	L-malic
0.08814	1.56531	L-malic
0.08883	1.67941	L-malic
0.08554	1.8431	L-malic
0.091	1.5575	L-malic
0.08905	1.61553	L-malic
0.09143	1.63932	L-malic
0.0915	1.64477	L-malic
0.08512	1.51157	L-malic
0.08691	1.68393	L-malic
0.08868	1.83479	L-malic
0.08393	1.74547	L-malic
0.08831	1.37484	L-malic
0.09229	1.37616	L-malic
0.0867	1.6973	L-malic
0.08875	1.56917	L-malic
0.08759	1.8093	L-malic
0.08734	1.63266	L-malic
0.08443	1.68129	L-malic
0.08625	1.70642	L-malic
0.0885	1.60134	L-malic
0.08554	1.67639	L-malic
0.08956	1.66768	L-malic
0.09036	1.71039	L-malic
0.08798	1.48957	L-malic
0.09103	1.4234	L-malic
0.08796	1.31988	L-malic
0.08976	1.55966	L-malic
0.08955	1.64638	L-malic
0.09049	1.315	L-malic
0.08942	1.51536	L-malic
0.08418	1.99217	L-malic
0.08667	1.69099	L-malic
0.08683	1.33024	L-malic
0.09007	1.61237	L-malic
0.08865	1.67464	L-malic
0.08383	1.33386	L-malic
0.08356	1.4591	L-malic
0.08598	1.4261	L-malic
0.09035	1.64378	L-malic
0.09258	1.40402	L-malic
0.09131	1.69621	L-malic
0.09296	1.49216	L-malic
0.08796	1.24319	L-malic
0.08895	1.39205	L-malic
0.08945	1.89955	L-malic
0.0867	1.62698	L-malic
0.08896	1.51286	L-malic
0.09082	1.37538	L-malic
0.09175	1.45586	L-malic
0.0915	1.60004	L-malic
0.08695	1.66992	L-malic
0.08975	1.36315	L-malic
0.08776	1.49989	L-malic
0.08353	1.72211	L-malic
0.08478	1.87634	L-malic
0.08832	1.66218	L-malic
0.0895	1.79321	L-malic
0.0879	1.45881	L-malic
0.08984	1.58086	L-malic
0.0896	1.43507	L-malic
0.08707	1.59493	L-malic
0.08847	1.63887	L-malic
0.08825	1.32179	L-malic
0.09019	1.72885	L-malic
0.09105	1.37422	L-malic
0.08829	1.53397	L-malic
0.09005	1.41863	L-malic
0.08817	1.67614	L-malic
0.087	1.84215	L-malic
0.0878	1.66116	L-malic
0.08837	1.75664	L-malic
0.08792	1.66035	L-malic
0.0899	1.65611	L-malic
0.08741	1.42475	L-malic
0.08856	1.4494	L-malic
0.0874	1.55873	L-malic
0.08812	1.612	L-malic
0.08796	1.57538	L-malic
0.08926	1.80603	L-malic
0.08702	1.53951	L-malic
0.08818	1.54461	L-malic
0.08817	1.60237	L-malic
0.08861	1.41158	L-malic
0.08763	1.63174	L-malic
0.0864	1.57101	L-malic
0.08971	1.63706	L-malic
0.0843	1.58042	L-malic
0.08807	1.39626	L-malic
0.0868	1.39737	L-malic
0.08787	1.5884	L-malic
0.08705	1.49146	L-malic
0.08644	1.58526	L-malic
0.08749	1.52825	L-malic
0.0877	1.88294	L-malic
0.08732	1.59656	L-malic
0.08899	1.6311	L-malic
0.08565	1.41713	L-malic
0.08783	1.57105	L-malic
0.08787	1.46264	L-malic
0.0895	1.55873	L-malic
0.08804	1.6183	L-malic
0.08967	1.66727	L-malic
0.0896	1.56055	L-malic
0.08928	1.61681	L-malic
0.08564	1.52764	L-malic
0.08652	1.92727	L-malic
0.08615	1.38293	L-malic
0.0886	1.44294	L-malic
0.08886	1.57009	L-malic
0.08586	1.66141	L-malic
0.08887	1.80978	L-malic
0.09218	1.43854	L-malic
0.09	1.57204	L-malic
0.08864	1.33668	L-malic
0.08633	1.7986	L-malic
0.09094	1.75005	L-malic
0.09127	1.69706	L-malic
0.08902	1.66098	L-malic
0.08946	1.83802	L-malic
0.08906	1.34727	L-malic
0.0843	1.79046	L-malic
0.08731	1.60139	L-malic
0.08468	1.76921	L-malic
0.08667	1.42969	L-malic
0.08602	1.5904	L-malic
0.08834	1.74049	L-malic
0.08569	1.65283	L-malic
0.08791	1.52702	L-malic
0.08455	1.64367	L-malic
0.08747	1.73693	L-malic
0.08844	1.72025	L-malic
0.08801	1.51491	L-malic
0.09009	1.69288	L-malic
0.08683	1.48325	L-malic
0.08988	1.7171	L-malic
0.08891	1.84478	L-malic
0.08907	1.61942	L-malic
0.08818	1.50067	L-malic
0.08558	1.47929	L-malic
0.08426	1.66373	L-malic
0.08451	1.64731	L-malic
0.08797	1.19866	L-malic
0.08612	1.62332	L-malic
0.08265	1.77669	L-malic
0.08707	1.77221	L-malic
0.08434	1.55591	L-malic
0.08795	1.50864	L-malic
0.08549	1.46043	L-malic
0.08777	1.48997	L-malic
0.08691	1.64594	L-malic
0.08578	1.63151	L-malic
0.08672	1.73042	L-malic
0.08418	1.72204	L-malic
0.08608	1.60734	L-malic
0.08692	1.74075	L-malic
0.08635	1.73584	L-malic
0.08339	1.66188	L-malic
0.08558	1.46577	L-malic
0.08747	1.57202	L-malic
0.08728	1.58805	L-malic
0.08947	1.3718	L-malic
0.08842	1.44576	L-malic
0.0873	1.64989	L-malic
0.08766	1.51819	L-malic
0.08359	1.61976	L-malic
0.08464	1.64995	L-malic
0.08648	1.55191	L-malic
0.08665	1.3774	L-malic
0.08809	1.62272	L-malic
0.08898	1.55649	L-malic
0.08705	1.74793	L-malic
0.08731	1.51044	L-malic
0.08841	1.44752	L-malic
0.08431	1.78507	L-malic
0.08486	1.6007	L-malic
0.0863	1.6494	L-malic
0.08671	1.66868	L-malic
0.0862	1.85643	L-malic
0.08742	1.55882	L-malic
0.08784	1.61487	L-malic
0.08539	1.63226	L-malic
0.08432	1.69165	L-malic
0.08519	1.44451	L-malic
0.08528	1.56675	L-malic
0.08627	1.26734	L-malic
0.08614	1.19789	L-malic
0.08563	1.59512	L-malic
0.08467	1.43496	L-malic
0.08517	1.54552	L-malic
0.08718	1.58436	L-malic
0.08686	1.60464	L-malic
0.08954	1.39372	L-malic
0.08465	1.50426	L-malic
0.08591	1.61237	L-malic
0.0875	1.7307	L-malic
0.08435	1.53553	L-malic
0.08458	1.80461	L-malic
0.08349	1.41219	L-malic
0.08364	1.63173	L-malic
0.08272	1.53913	L-malic
0.0839	1.4855	L-malic
0.08418	1.46514	L-malic
0.08402	1.56289	L-malic
0.08731	1.44717	L-malic
0.0826	1.51774	L-malic
0.08312	1.83084	L-malic
0.08466	1.79659	L-malic
0.0888	1.42356	L-malic
0.08826	1.28632	L-malic
0.08873	1.35293	L-malic
0.08361	1.43516	L-malic
0.08389	1.46587	L-malic
0.08239	1.64169	L-malic
0.08292	1.3493	L-malic
0.08724	1.17644	L-malic
0.08471	1.71287	L-malic
0.08488	1.29003	L-malic
0.08257	1.7189	L-malic
0.08864	1.68172	L-malic
0.08554	1.75162	L-malic
0.08484	1.58101	L-malic
0.08342	1.48802	L-malic
0.08894	1.27424	L-malic
0.08684	1.24442	L-malic
0.08716	1.26293	L-malic
0.08368	1.54042	L-malic
0.08593	1.74451	L-malic
0.0847	1.28874	L-malic
0.08683	1.61682	L-malic
0.08921	1.3158	L-malic
0.08585	1.58578	L-malic
0.0869	1.6047	L-malic
0.08836	1.51305	L-malic
0.0874	1.39349	L-malic
0.08465	1.67813	L-malic
0.08481	1.57849	L-malic
0.08315	1.818	L-malic
0.08926	1.53982	L-malic
0.08955	1.63188	L-malic
0.08976	1.44344	L-malic
0.08935	1.56731	L-malic
0.08463	1.68089	L-malic
0.08292	1.59448	L-malic
0.08561	1.42095	L-malic
0.08707	1.69506	L-malic
0.08196	1.61749	L-malic
0.08453	1.75302	L-malic
0.08273	1.69883	L-malic
0.08585	1.65582	L-malic
0.08505	1.7739	L-malic
0.08395	1.42278	L-malic
0.08338	1.51298	L-malic
0.0847	1.44792	L-malic
0.08329	1.49466	L-malic
0.08396	1.37041	L-malic
0.08297	1.44275	L-malic
0.08319	1.54581	L-malic
0.08204	1.6722	L-malic
0.08491	1.69945	L-malic
0.08439	1.60678	L-malic
0.08668	1.62501	L-malic
0.08425	1.4879	L-malic
0.08501	1.549	L-malic
0.08586	1.47757	L-malic
0.08402	1.7842	L-malic
0.08543	1.71722	L-malic
0.08804	1.47497	L-malic
0.08564	1.76002	L-malic
0.08668	1.45974	L-malic
0.08757	1.41913	L-malic
0.08624	1.29868	L-malic
0.08423	1.70438	L-malic
0.08329	1.7425	L-malic
0.08373	1.52943	L-malic
0.08378	1.42686	L-malic
0.08429	1.49773	L-malic
0.08392	1.52764	L-malic
0.0846	1.32234	L-malic
0.08431	1.41041	L-malic
0.08495	1.50549	L-malic
0.0916	1.46067	L-malic
0.08431	1.97859	L-malic
0.08491	1.29076	L-malic
0.08397	1.92574	L-malic
0.08357	1.60526	L-malic
0.08388	1.76476	L-malic
0.08291	1.62203	L-malic
0.0845	1.78784	L-malic
0.08496	1.5563	L-malic
0.08591	1.67301	L-malic
0.08738	1.85392	L-malic
0.0872	1.40937	L-malic
0.08332	1.9146	L-malic
0.08724	1.53542	L-malic
0.08428	1.63016	L-malic
0.08558	1.69965	L-malic
0.08286	1.66086	L-malic
0.08505	1.78821	L-malic
0.08629	1.61021	L-malic
0.0861	1.59293	L-malic
0.089	1.54925	L-malic
0.08692	1.45969	L-malic
0.08686	1.27428	L-malic
0.08857	1.13795	L-malic
0.08373	1.57691	L-malic
0.08205	1.7646	L-malic
0.08313	1.73756	L-malic
0.08517	1.68478	L-malic
0.08324	1.3385	L-malic
0.08266	1.76101	L-malic
0.08846	1.60283	L-malic
0.08355	1.50369	L-malic
0.08446	1.64798	L-malic
0.08567	1.34677	L-malic
0.08619	1.59641	L-malic
0.09064	1.32787	L-malic
0.08529	1.53155	L-malic
0.08267	1.32599	L-malic
0.08331	1.68632	L-malic
0.08726	1.66833	L-malic
0.08768	1.62519	L-malic
0.08602	1.45857	L-malic
0.08905	1.67709	L-malic
0.08432	1.7589	L-malic
0.08535	1.76174	L-malic
0.08822	1.77292	L-malic
0.0846	1.56045	L-malic
0.08673	1.45177	L-malic
0.08523	1.47583	L-malic
0.08679	1.59396	L-malic
0.08743	1.55003	L-malic
0.0877	1.5976	L-malic
0.08998	1.49039	L-malic
0.08853	1.39705	L-malic
0.0868	1.50976	L-malic
0.08334	1.46929	L-malic
0.08586	1.55732	L-malic
0.08226	1.75515	L-malic
0.08716	1.66915	L-malic
0.08524	1.75647	L-malic
0.08549	1.68701	L-malic
0.08457	1.60305	L-malic
0.08587	1.61179	L-malic
0.08549	1.7823	L-malic
0.08688	1.81778	L-malic
0.08725	1.42015	L-malic
0.08729	1.4023	L-malic
0.0889	1.26349	L-malic
0.08624	1.4979	L-malic
0.08633	1.71512	L-malic
0.08478	1.53585	L-malic
0.08437	1.54326	L-malic
0.08426	1.61657	L-malic
0.08567	1.55109	L-malic
0.08394	1.55158	L-malic
0.08383	1.49047	L-malic
0.08618	1.60199	L-malic
0.08528	1.55569	L-malic
0.08489	1.62379	L-malic
0.08363	1.71405	L-malic
0.08463	1.52025	L-malic
0.08614	1.5913	L-malic
0.08508	1.41301	L-malic
0.08501	1.20879	L-malic
0.0924	1.65901	L-malic
0.08382	1.36957	L-malic
0.08443	1.59056	L-malic
0.08724	1.71138	L-malic
0.08608	1.33575	L-malic
0.08434	1.87149	L-malic
0.0873	1.65499	L-malic
0.08602	1.71285	L-malic
0.08864	1.49424	L-malic
0.08579	1.58172	L-malic
0.08846	1.40851	L-malic
0.08885	1.51011	L-malic
0.08663	1.36537	L-malic
0.08818	1.60199	L-malic
0.08678	1.75467	L-malic
0.08514	1.48848	L-malic
0.08681	1.63978	L-malic
0.08362	1.65028	L-malic
0.08568	1.56311	L-malic
0.087	1.53005	L-malic
0.08681	1.5169	L-malic
0.08812	1.43855	L-malic
0.08403	1.60708	L-malic
0.08525	1.42431	L-malic
0.08504	1.3464	L-malic
0.08826	1.71347	L-malic
0.0865	1.41411	L-malic
0.08716	1.53359	L-malic
0.08556	1.59492	L-malic
0.0865	1.74309	L-malic
0.08353	1.73433	L-malic
0.08675	1.4538	L-malic
0.08613	1.60313	L-malic
0.08404	1.6987	L-malic
0.08508	1.54608	L-malic
0.08629	1.53169	L-malic
0.08264	1.50036	L-malic
0.08432	1.58447	L-malic
0.08466	1.60961	L-malic
0.0861	1.58098	L-malic
0.08768	1.57524	L-malic
0.08538	1.65684	L-malic
0.08562	1.48355	L-malic
0.08677	1.2255	L-malic
0.0834	1.5643	L-malic
0.08315	1.68943	L-malic
0.08613	1.50411	L-malic
0.08604	1.29238	L-malic
0.0831	1.80663	L-malic
0.08722	1.27456	L-malic
0.08534	1.52483	L-malic
0.09061	1.91316	L-malic
0.08549	1.34536	L-malic
0.08593	1.93804	L-malic
0.08581	1.44538	L-malic
0.08336	1.28004	L-malic
0.08805	1.45858	L-malic
0.08451	1.59997	L-malic
0.08372	1.46334	L-malic
0.08267	1.66041	L-malic
0.08411	1.69211	L-malic
0.08377	1.43026	L-malic
-0.1241	3.72007	neochlorogenic
-0.1216	3.9334	neochlorogenic
-0.11703	3.90702	neochlorogenic
-0.1276	2.80625	neochlorogenic
-0.11371	3.60037	neochlorogenic
-0.11891	4.04889	neochlorogenic
-0.13121	3.30609	neochlorogenic
-0.13347	3.93321	neochlorogenic
-0.11539	3.84552	neochlorogenic
-0.12083	3.96878	neochlorogenic
-0.13633	2.57402	neochlorogenic
-0.11619	3.8708	neochlorogenic
-0.12267	3.50054	neochlorogenic
-0.11678	4.15824	neochlorogenic
-0.11448	3.59669	neochlorogenic
-0.11512	3.75012	neochlorogenic
-0.11865	4.12525	neochlorogenic
-0.11764	4.16217	neochlorogenic
-0.12034	3.98144	neochlorogenic
-0.1317	2.90529	neochlorogenic
-0.12429	3.07669	neochlorogenic
-0.12102	3.93931	neochlorogenic
-0.13172	3.22546	neochlorogenic
-0.11685	3.96389	neochlorogenic
-0.12269	3.97761	neochlorogenic
-0.13026	2.87648	neochlorogenic
-0.12121	3.88138	neochlorogenic
-0.11399	3.05302	neochlorogenic
-0.11973	4.15789	neochlorogenic
-0.11988	4.15812	neochlorogenic
-0.11969	4.2868	neochlorogenic
-0.12612	4.00667	neochlorogenic
-0.1231	3.91735	neochlorogenic
-0.12138	4.12351	neochlorogenic
-0.12191	4.14273	neochlorogenic
-0.12408	3.73085	neochlorogenic
-0.13136	2.57031	neochlorogenic
-0.12694	2.70073	neochlorogenic
-0.12376	3.90337	neochlorogenic
-0.12212	4.85734	neochlorogenic
-0.13421	2.34753	neochlorogenic
-0.13384	2.37075	neochlorogenic
-0.13316	2.39908	neochlorogenic
-0.13161	3.24714	neochlorogenic
-0.12241	3.20493	neochlorogenic
-0.11885	3.52445	neochlorogenic
-0.11346	4.20032	neochlorogenic
-0.11631	4.81954	neochlorogenic
-0.12955	2.38191	neochlorogenic
-0.11724	4.05515	neochlorogenic
-0.12798	3.64361	neochlorogenic
-0.12047	4.09533	neochlorogenic
-0.1313	3.30725	neochlorogenic
-0.11991	4.48622	neochlorogenic
-0.12115	3.92575	neochlorogenic
-0.12194	3.93017	neochlorogenic
-0.12405	3.64834	neochlorogenic
-0.13089	3.54247	neochlorogenic
-0.12621	3.74859	neochlorogenic
-0.12857	3.40059	neochlorogenic
-0.12345	3.48287	neochlorogenic
-0.12508	4.19418	neochlorogenic
-0.12833	3.83895	neochlorogenic
-0.12674	4.02016	neochlorogenic
-0.13475	2.19373	neochlorogenic
-0.12317	4.28223	neochlorogenic
-0.12167	4.13655	neochlorogenic
-0.12445	3.41464	neochlorogenic
-0.12861	3.92531	neochlorogenic
-0.13427	2.1856	neochlorogenic
-0.1218	3.88981	neochlorogenic
-0.12201	4.40998	neochlorogenic
-0.13325	3.11693	neochlorogenic
-0.13585	3.24155	neochlorogenic
-0.12824	4.21248	neochlorogenic
-0.11474	3.74262	neochlorogenic
-0.1197	4.26662	neochlorogenic
-0.12277	3.95865	neochlorogenic
-0.13312	2.38878	neochlorogenic
-0.11538	3.57674	neochlorogenic
-0.12504	4.19116	neochlorogenic
-0.13052	3.75471	neochlorogenic
-0.13408	4.0743	neochlorogenic
-0.12021	3.76636	neochlorogenic
-0.12874	3.55547	neochlorogenic
-0.12557	4.20809	neochlorogenic
-0.12975	3.89959	neochlorogenic
-0.12267	4.04188	neochlorogenic
-0.11982	3.79754	neochlorogenic
-0.11749	3.41648	neochlorogenic
-0.24892	8.00497	D-sorbitol
-0.25082	7.89612	D-sorbitol
-0.25099	7.56766	D-sorbitol
-0.25179	7.62393	D-sorbitol
-0.2493	8.32911	D-sorbitol
-0.25147	8.39758	D-sorbitol
-0.25125	7.9098	D-sorbitol
-0.25468	7.27062	D-sorbitol
-0.24928	8.01259	D-sorbitol
-0.25172	7.80353	D-sorbitol
-0.24959	8.22341	D-sorbitol
-0.25021	7.82635	D-sorbitol
-0.25135	8.02835	D-sorbitol
-0.24918	8.27348	D-sorbitol
-0.25001	7.8497	D-sorbitol
-0.25026	7.90954	D-sorbitol
-0.25147	8.03331	D-sorbitol
-0.24952	8.13736	D-sorbitol
-0.23786	9.79998	D-fructose
-0.25024	8.22492	D-sorbitol
-0.2488	8.09316	D-sorbitol
-0.25171	7.63644	D-sorbitol
-0.25032	8.3016	D-sorbitol
-0.24923	8.12136	D-sorbitol
-0.24894	8.49475	D-sorbitol
-0.25033	8.12375	D-sorbitol
-0.25011	8.20581	D-sorbitol
-0.24958	8.34608	D-sorbitol
-0.25049	8.46066	D-sorbitol
-0.24936	8.55056	D-sorbitol
-0.25131	8.07176	D-sorbitol
-0.25251	7.90209	D-sorbitol
-0.24897	8.22002	D-sorbitol
-0.25012	7.89518	D-sorbitol
-0.24919	7.99293	D-sorbitol
-0.25101	7.769	D-sorbitol
-0.24786	8.36696	D-sorbitol
-0.25014	8.35068	D-sorbitol
-0.25117	7.38813	D-sorbitol
-0.25336	9.54724	D-sorbitol
-0.25457	7.35867	D-sorbitol
-0.25041	8.13014	D-sorbitol
-0.24965	8.23676	D-sorbitol
-0.24645	8.11399	D-sorbitol
-0.25084	7.94216	D-sorbitol
-0.2474	8.52912	D-sorbitol
-0.25141	8.0261	D-sorbitol
-0.25286	7.74528	D-sorbitol
-0.24964	8.55319	D-sorbitol
-0.25017	8.13233	D-sorbitol
-0.25047	8.03936	D-sorbitol
-0.25168	7.87398	D-sorbitol
-0.24889	8.27063	D-sorbitol
-0.25152	8.15726	D-sorbitol
-0.25003	8.26855	D-sorbitol
-0.25161	7.93409	D-sorbitol
-0.25483	7.24443	D-sorbitol
-0.24967	7.94112	D-sorbitol
-0.25021	7.90147	D-sorbitol
-0.24919	8.73903	D-sorbitol
-0.24948	8.03676	D-sorbitol
-0.25055	8.88311	D-sorbitol
-0.24764	8.42523	D-sorbitol
-0.2514	7.88181	D-sorbitol
-0.25269	7.72708	D-sorbitol
-0.25037	8.09317	D-sorbitol
-0.25852	8.62824	D-sorbitol
-0.24911	8.2144	D-sorbitol
-0.25042	7.85335	D-sorbitol
-0.25039	8.61605	D-sorbitol
-0.24973	8.09508	D-sorbitol
-0.25075	8.26873	D-sorbitol
-0.24821	8.32545	D-sorbitol
-0.25081	7.9525	D-sorbitol
-0.24739	8.40692	D-sorbitol
-0.25305	8.44696	D-sorbitol
-0.25554	7.8557	D-sorbitol
-0.25576	7.25105	D-sorbitol
-0.25626	6.83129	D-sorbitol
-0.24918	8.24831	D-sorbitol
-0.24959	8.10532	D-sorbitol
-0.24966	8.00451	D-sorbitol
-0.25048	7.8766	D-sorbitol
-0.25021	7.91663	D-sorbitol
-0.25141	8.03115	D-sorbitol
-0.2517	8.67859	D-sorbitol
-0.24899	8.22883	D-sorbitol
-0.24397	9.6332	D-glucose
-0.25094	7.82089	D-sorbitol
-0.24842	8.17443	D-sorbitol
-0.25225	7.03748	D-sorbitol
-0.24768	8.30147	D-sorbitol
-0.24967	8.03078	D-sorbitol
-0.249	8.08691	D-sorbitol
-0.24948	8.69775	D-sorbitol
-0.24837	8.23572	D-sorbitol
-0.24998	8.15003	D-sorbitol
-0.25168	8.13142	D-sorbitol
-0.24682	8.30033	D-sorbitol
-0.24922	8.02145	D-sorbitol
-0.24819	8.30032	D-sorbitol
-0.25091	7.9784	D-sorbitol
-0.24899	8.06652	D-sorbitol
-0.24995	7.03959	D-sorbitol
-0.25373	6.75521	D-sorbitol
-0.24936	7.96003	D-sorbitol
-0.24985	8.07566	D-sorbitol
-0.24922	8.07396	D-sorbitol
-0.25032	8.07243	D-sorbitol
-0.24876	8.20221	D-sorbitol
-0.2506	7.97244	D-sorbitol
-0.24948	7.88332	D-sorbitol
-0.24936	8.17353	D-sorbitol
-0.24944	8.18684	D-sorbitol
-0.24885	8.44972	D-sorbitol
-0.24781	8.35232	D-sorbitol
-0.2515	8.05021	D-sorbitol
-0.25494	7.08118	D-sorbitol
-0.24922	8.14622	D-sorbitol
-0.24843	8.03558	D-sorbitol
-0.24881	8.07466	D-sorbitol
-0.25152	9.13396	D-sorbitol
-0.24996	8.07653	D-sorbitol
-0.25099	7.91152	D-sorbitol
-0.24974	9.39972	D-glucose
-0.24961	7.94289	D-sorbitol
-0.24902	8.05962	D-sorbitol
-0.24984	8.00425	D-sorbitol
-0.25329	7.7675	D-sorbitol
-0.24983	7.74616	D-sorbitol
-0.2479	8.19413	D-sorbitol
-0.25347	7.76925	D-sorbitol
-0.2514	7.92296	D-sorbitol
-0.23849	9.90012	D-fructose
-0.24997	8.05435	D-sorbitol
-0.25358	7.04024	D-sorbitol
-0.24173	9.2457	xylitol
-0.24952	8.17988	D-sorbitol
-0.23738	9.99764	D-fructose
-0.25112	8.12557	D-sorbitol
-0.24898	7.88359	D-sorbitol
-0.24901	8.21937	D-sorbitol
-0.24907	8.30815	D-sorbitol
-0.24455	8.71268	D-fructose
-0.24932	7.97654	D-sorbitol
-0.25082	7.89741	D-sorbitol
-0.25075	8.34287	D-sorbitol
-0.2518	8.09935	D-sorbitol
-0.24936	8.44717	D-sorbitol
-0.25064	7.86559	D-sorbitol
-0.25043	8.00438	D-sorbitol
-0.24671	8.50018	D-sorbitol
-0.24889	8.01408	D-sorbitol
-0.24895	8.29386	D-sorbitol
-0.24771	9.0195	D-sorbitol
-0.24767	8.55624	D-sorbitol
-0.24926	7.53932	D-sorbitol
-0.25139	7.92854	D-sorbitol
-0.25653	7.78795	D-sorbitol
-0.24979	7.97533	D-sorbitol
-0.24829	8.45773	D-sorbitol
-0.24817	8.79533	D-sorbitol
-0.25002	9.0274	D-glucose
-0.2498	8.12592	D-sorbitol
-0.24856	7.66033	D-sorbitol
-0.25255	9.90208	D-sorbitol
-0.25072	8.49813	D-sorbitol
-0.25068	7.68961	D-sorbitol
-0.24993	7.79813	D-sorbitol
-0.25017	7.88047	D-sorbitol
-0.25014	7.99888	D-sorbitol
-0.25022	8.15982	D-sorbitol
-0.25017	8.02793	D-sorbitol
-0.24781	8.3634	D-sorbitol
-0.25106	7.90215	D-sorbitol
-0.24898	8.16639	D-sorbitol
-0.2508	8.09587	D-sorbitol
-0.25013	8.40531	D-sorbitol
-0.24695	8.40572	D-sorbitol
-0.25036	8.19333	D-sorbitol
-0.25066	8.05847	D-sorbitol
-0.24383	8.42769	xylitol
-0.24714	8.0526	D-sorbitol
-0.25393	7.64571	D-sorbitol
-0.25069	8.14102	D-sorbitol
-0.24977	8.11664	D-sorbitol
-0.24996	7.82948	D-sorbitol
-0.25159	7.81649	D-sorbitol
-0.2432	9.03938	D-sorbitol
-0.25086	7.70532	D-sorbitol
-0.2506	8.24843	D-sorbitol
-0.2509	7.92937	D-sorbitol
-0.24783	8.50882	D-sorbitol
-0.24931	8.09614	D-sorbitol
-0.2492	8.10476	D-sorbitol
-0.24673	8.33448	D-sorbitol
-0.24958	8.07835	D-sorbitol
-0.24919	8.43433	D-glucose
-0.24535	8.72916	D-sorbitol
-0.24388	8.13218	D-sorbitol
-0.24677	8.57551	D-sorbitol
-0.25122	9.15737	D-sorbitol
-0.25166	8.17758	D-sorbitol
-0.25264	8.50681	D-sorbitol
-0.25251	7.73235	D-sorbitol
-0.24461	8.73953	D-sorbitol
-0.24882	7.7785	D-sorbitol
-0.24954	7.91804	D-sorbitol
-0.24916	8.03673	D-sorbitol
-0.2527	7.66152	D-sorbitol
-0.25025	8.2174	D-sorbitol
-0.25091	8.14011	D-sorbitol
-0.25041	8.75872	D-sorbitol
-0.24776	8.84001	D-sorbitol
-0.25141	7.87796	D-sorbitol
-0.25064	7.78073	D-sorbitol
-0.25128	7.83287	D-sorbitol
-0.25189	8.05705	D-sorbitol
-0.24427	9.05326	D-sorbitol
-0.25444	8.05347	D-sorbitol
-0.25149	8.25368	D-sorbitol
-0.24718	8.42677	D-sorbitol
-0.25159	8.1652	D-sorbitol
-0.25118	8.24813	D-sorbitol
-0.2487	8.35829	D-sorbitol
-0.254	8.05237	D-sorbitol
-0.25453	8.35641	D-sorbitol
-0.24655	9.30251	D-glucose
-0.25199	8.44613	D-sorbitol
-0.25124	9.95035	D-sorbitol
-0.25131	8.19729	D-sorbitol
-0.25269	7.67259	D-sorbitol
-0.25172	8.33968	D-sorbitol
-0.25235	8.00641	D-sorbitol
-0.25002	8.22428	D-sorbitol
-0.24874	8.4268	D-sorbitol
-0.25291	8.06467	D-sorbitol
-0.24954	8.34669	D-sorbitol
-0.24759	8.22898	D-sorbitol
-0.25171	8.19643	D-sorbitol
-0.2528	7.67232	D-sorbitol
-0.252	8.33931	D-sorbitol
-0.25256	8.00714	D-sorbitol
-0.25016	8.22191	D-sorbitol
-0.24884	8.42682	D-sorbitol
-0.25312	8.0638	D-sorbitol
-0.24959	8.36105	D-sorbitol
-0.24775	8.22756	D-sorbitol
-0.25163	7.93668	D-sorbitol
-0.25097	8.32005	D-sorbitol
-0.25062	8.258	D-sorbitol
-0.25133	8.17103	D-sorbitol
-0.23928	10.466	D-fructose
-0.2492	8.60832	D-sorbitol
-0.24893	8.12503	D-sorbitol
-0.25508	8.30161	D-sorbitol
-0.25179	8.38993	D-sorbitol
-0.25491	8.07505	D-sorbitol
-0.24826	8.06443	D-sorbitol
-0.25425	8.01678	D-sorbitol
-0.25318	7.85687	D-sorbitol
-0.25025	7.75365	D-sorbitol
-0.25247	8.18721	D-sorbitol
-0.25221	8.16665	D-sorbitol
-0.25356	8.08273	D-sorbitol
-0.25218	8.23866	D-sorbitol
-0.25186	7.8927	D-sorbitol
-0.25448	6.53031	D-sorbitol
-0.25148	8.2889	D-sorbitol
-0.25044	7.6915	D-sorbitol
-0.25292	7.32518	D-sorbitol
-0.25275	7.49961	D-sorbitol
-0.25149	8.12884	D-sorbitol
-0.25656	7.61046	D-sorbitol
-0.24907	8.83599	D-sorbitol
-0.25426	8.14909	D-sorbitol
-0.24501	9.48824	D-glucose
-0.25431	7.98599	D-sorbitol
-0.2463	9.4795	D-glucose
-0.25131	7.85676	D-sorbitol
-0.25269	7.9976	D-sorbitol
-0.2465	8.4298	D-sorbitol
-0.25217	8.977	D-sorbitol
-0.25295	8.31629	D-sorbitol
-0.25275	8.07669	D-sorbitol
-0.25443	8.66246	D-sorbitol
-0.25626	7.07896	D-sorbitol
-0.25304	8.0608	D-sorbitol
-0.25618	7.56052	D-sorbitol
-0.25376	8.31203	D-sorbitol
-0.25069	8.91295	D-sorbitol
-0.25452	7.53395	D-sorbitol
-0.25073	8.15097	D-sorbitol
-0.25501	8.09106	D-sorbitol
-0.24987	9.14394	D-sorbitol
-0.25635	7.30111	D-sorbitol
-0.25239	8.15279	D-sorbitol
-0.25336	8.10404	D-sorbitol
-0.25102	8.11383	D-sorbitol
-0.24713	8.21161	D-sorbitol
-0.26121	6.54611	D-sorbitol
-0.24576	8.34551	D-sorbitol
-0.24718	7.7613	D-sorbitol
-0.24385	8.48255	D-sorbitol
-0.24445	8.09959	D-sorbitol
-0.25403	8.24878	D-sorbitol
-0.24639	8.56755	D-sorbitol
-0.25292	8.99702	D-sorbitol
-0.25237	8.33532	D-sorbitol
-0.24984	8.03666	D-sorbitol
-0.25185	7.63436	D-sorbitol
-0.24189	8.51144	D-fructose
-0.25179	7.99228	D-sorbitol
-0.25333	8.28865	D-sorbitol
-0.24985	8.49995	D-sorbitol
-0.25381	7.98332	D-sorbitol
-0.24987	6.88194	D-sorbitol
-0.25215	8.20081	D-sorbitol
-0.25132	8.43821	D-sorbitol
-0.25288	8.09851	D-sorbitol
-0.2484	8.20858	D-sorbitol
-0.25419	8.00722	D-sorbitol
-0.25649	8.17811	D-sorbitol
-0.25262	7.69308	D-sorbitol
-0.23997	9.80152	D-fructose
-0.25181	8.31342	D-sorbitol
-0.25403	8.79152	D-glucose
-0.24784	8.47908	D-sorbitol
-0.23839	10.0076	D-fructose
-0.24958	8.14988	D-sorbitol
-0.25435	7.84795	D-sorbitol
-0.25071	8.46231	D-sorbitol
-0.25257	7.80895	D-sorbitol
-0.25667	7.88924	D-sorbitol
-0.25438	8.35488	D-sorbitol
-0.25117	8.36957	D-sorbitol
-0.2543	8.19567	D-sorbitol
-0.24046	10.1004	D-fructose
-0.25387	8.45523	D-sorbitol
-0.25239	8.13509	D-sorbitol
-0.2478	8.47509	D-sorbitol
-0.25003	8.27292	D-sorbitol
-0.24893	8.78264	D-sorbitol
-0.2536	7.99032	D-sorbitol
-0.25149	7.97691	D-sorbitol
-0.25609	8.08959	D-sorbitol
-0.25639	7.78437	D-sorbitol
-0.25424	8.8745	D-sorbitol
-0.25493	8.22056	D-sorbitol
-0.24719	8.54528	D-sorbitol
-0.25298	8.2192	D-sorbitol
-0.25355	8.03894	D-sorbitol
-0.2529	8.78111	D-sorbitol
-0.24993	7.94647	D-sorbitol
-0.24981	8.20044	D-sorbitol
-0.25176	8.23682	D-sorbitol
-0.25274	7.94096	D-sorbitol
-0.25425	9.49479	D-sorbitol
-0.24961	8.27073	D-sorbitol
-0.25162	8.1641	D-sorbitol
-0.25638	7.75011	D-sorbitol
-0.25369	8.23853	D-sorbitol
-0.25217	8.23364	D-sorbitol
-0.24132	9.98447	D-fructose
-0.25158	8.41866	D-sorbitol
-0.25117	8.21391	D-sorbitol
-0.25286	8.07604	D-sorbitol
-0.24884	8.42667	D-sorbitol
-0.25094	8.69714	D-sorbitol
-0.25192	8.15872	D-sorbitol
-0.25364	8.30087	D-sorbitol
-0.25324	8.00958	D-sorbitol
-0.24963	8.17898	D-sorbitol
-0.25265	8.06815	D-sorbitol
-0.25267	8.34845	D-sorbitol
-0.25188	8.24001	D-sorbitol
-0.25128	8.2845	D-sorbitol
-0.25049	8.41002	D-sorbitol
-0.25169	7.97007	D-sorbitol
-0.23937	10.1167	D-fructose
-0.25209	8.54967	D-sorbitol
-0.25577	8.13784	D-sorbitol
-0.25747	8.15469	D-sorbitol
-0.24872	8.42777	D-sorbitol
-0.25252	8.51665	D-sorbitol
-0.25367	8.4947	D-sorbitol
-0.25387	7.84967	D-sorbitol
-0.25472	8.13927	D-sorbitol
-0.25688	8.29861	D-sorbitol
-0.25331	9.01942	D-sorbitol
-0.24723	8.06948	D-sorbitol
-0.25068	8.17317	D-sorbitol
-0.25569	8.0434	D-sorbitol
-0.25501	7.99356	D-sorbitol
-0.25418	8.1364	D-sorbitol
-0.25399	7.96895	D-sorbitol
-0.25646	8.05312	D-sorbitol
-0.25488	8.01861	D-sorbitol
-0.25421	8.0857	D-sorbitol
-0.25212	8.1866	D-sorbitol
-0.25186	7.94322	D-sorbitol
-0.25144	8.24476	D-sorbitol
-0.25175	8.25442	D-sorbitol
-0.25542	7.72307	D-sorbitol
-0.25271	8.52199	D-sorbitol
-0.25454	8.6905	D-sorbitol
-0.25544	8.1985	D-sorbitol
-0.25128	7.94804	D-sorbitol
-0.25733	8.01234	D-sorbitol
-0.25618	8.29322	D-sorbitol
-0.25406	8.1022	D-sorbitol
-0.25616	8.2241	D-sorbitol
-0.2549	8.20618	D-sorbitol
-0.24527	8.65681	D-sorbitol
-0.24966	7.94387	D-sorbitol
-0.25268	9.49563	D-sorbitol
-0.25295	8.38399	D-sorbitol
-0.25472	9.23608	D-sorbitol
-0.25566	8.37332	D-sorbitol
-0.25299	8.23951	D-sorbitol
-0.26021	7.05075	D-sorbitol
-0.253	7.88957	D-sorbitol
-0.25547	8.08175	D-sorbitol
-0.24943	8.4807	D-sorbitol
-0.2457	8.08899	D-sorbitol
-0.2513	8.6532	D-sorbitol
-0.25678	7.50281	D-sorbitol
-0.25201	7.84818	D-sorbitol
-0.25104	7.83296	D-sorbitol
-0.25061	8.21187	D-sorbitol
-0.24396	7.76044	D-fructose
-0.24672	8.86899	D-sorbitol
-0.2524	7.89171	D-sorbitol
-0.25168	8.36524	D-sorbitol
-0.25406	9.92559	D-sorbitol
-0.25117	8.09682	D-glucose
-0.25196	8.20503	D-sorbitol
-0.25575	6.64047	D-sorbitol
-0.25265	8.01411	D-sorbitol
-0.25284	7.97604	D-sorbitol
-0.24657	8.09183	D-sorbitol
-0.2519	8.24975	D-sorbitol
-0.25584	7.71154	D-sorbitol
-0.25008	8.30293	D-sorbitol
-0.25461	8.09364	D-sorbitol
-0.25741	7.97632	D-sorbitol
-0.24938	8.04113	D-sorbitol
-0.25386	8.14475	D-sorbitol
-0.25243	8.31322	D-sorbitol
-0.25019	8.43176	D-sorbitol
-0.25375	8.36753	D-sorbitol
-0.2538	8.11986	D-sorbitol
-0.25444	8.20151	D-sorbitol
-0.25295	8.05109	D-sorbitol
-0.25168	8.78404	D-sorbitol
-0.25087	8.29186	D-sorbitol
-0.25156	8.49634	D-sorbitol
-0.25553	8.26384	D-sorbitol
-0.25478	8.25262	D-sorbitol
-0.25449	8.12015	D-sorbitol
-0.25507	8.15188	D-sorbitol
-0.25725	6.95649	D-sorbitol
-0.25529	8.09537	D-sorbitol
-0.25343	8.75626	D-sorbitol
-0.25178	8.32727	D-sorbitol
-0.23952	10.3125	D-fructose
-0.25611	8.35427	D-sorbitol
-0.25422	8.33803	D-sorbitol
-0.2519	8.49957	D-sorbitol
-0.25308	7.79923	D-sorbitol
-0.2519	8.47698	D-sorbitol
-0.25129	9.19177	D-sorbitol
-0.25558	7.59511	D-sorbitol
-0.25314	8.3565	D-sorbitol
-0.25671	7.5994	D-sorbitol
-0.25161	8.17021	D-sorbitol
-0.2556	8.02814	D-sorbitol
-0.25199	8.07802	D-sorbitol
-0.25316	8.64002	D-sorbitol
-0.25056	8.68408	D-sorbitol
-0.25386	8.78277	D-sorbitol
-0.25486	8.08365	D-sorbitol
-0.2538	8.06658	D-sorbitol
-0.25296	8.01488	D-sorbitol
-0.25032	8.05996	D-sorbitol
-0.2557	7.24553	D-sorbitol
-0.24851	8.41917	D-sorbitol
-0.25036	8.06786	D-sorbitol
-0.24809	8.79212	D-sorbitol
-0.25085	8.24692	D-sorbitol
-0.25164	9.11497	D-sorbitol
-0.25618	8.27248	D-sorbitol
-0.25364	8.01841	D-sorbitol
-0.25398	8.4366	D-sorbitol
-0.25749	8.42215	D-sorbitol
-0.24777	8.63001	D-sorbitol
-0.25384	8.20775	D-sorbitol
-0.25636	8.05462	D-sorbitol
-0.2476	8.66789	D-sorbitol
-0.25449	8.18118	D-sorbitol
-0.25224	8.39362	D-sorbitol
-0.25176	8.22893	D-sorbitol
-0.23895	10.2279	D-fructose
-0.25564	7.82093	D-sorbitol
-0.2504	8.50228	D-sorbitol
-0.26288	7.43474	D-sorbitol
-0.25254	8.21887	D-sorbitol
-0.25713	8.29275	D-sorbitol
-0.25418	6.86689	D-sorbitol
-0.25415	7.98427	D-sorbitol
-0.25627	8.68566	D-sorbitol
-0.25042	9.53159	D-sorbitol
-0.25849	7.44446	D-sorbitol
-0.25221	7.97019	D-sorbitol
-0.25498	8.72899	D-sorbitol
-0.25656	7.59928	D-sorbitol
-0.25322	8.39385	D-sorbitol
-0.25507	7.89999	D-sorbitol
-0.25205	8.11006	D-sorbitol
-0.25454	7.98538	D-sorbitol
-0.25334	8.53945	D-sorbitol
-0.25309	7.89844	D-sorbitol
-0.25626	7.817	D-sorbitol
-0.25535	7.98013	D-sorbitol
-0.25741	7.72512	D-sorbitol
-0.25112	8.2315	D-sorbitol
-0.2502	8.73503	D-sorbitol
-0.25351	8.21646	D-sorbitol
-0.2536	8.06577	D-sorbitol
-0.25219	8.17177	D-sorbitol
-0.25276	8.44918	D-sorbitol
-0.25408	7.75622	D-sorbitol
-0.25293	8.00008	D-sorbitol
-0.2565	7.29992	D-sorbitol
-0.25247	8.33131	D-sorbitol
-0.25258	8.58242	D-sorbitol
-0.25549	8.44697	D-sorbitol
-0.2518	8.0862	D-sorbitol
-0.25671	7.93726	D-sorbitol
-0.25244	8.2637	D-sorbitol
-0.25576	8.01477	D-sorbitol
-0.25108	8.29192	D-sorbitol
-0.25413	7.95895	D-sorbitol
-0.25308	8.06314	D-sorbitol
-0.25504	7.88884	D-sorbitol
-0.25264	8.32479	D-sorbitol
-0.25127	8.30265	D-sorbitol
-0.252	8.06048	D-sorbitol
-0.23768	10.0211	D-fructose
-0.25589	6.59007	D-sorbitol
-0.25206	8.30494	D-sorbitol
-0.24727	8.36114	D-sorbitol
-0.24993	7.92385	D-sorbitol
-0.25002	8.22638	D-sorbitol
-0.25765	8.14895	D-sorbitol
-0.25175	8.45519	D-sorbitol
-0.25229	8.74048	D-sorbitol
-0.25694	8.28015	D-sorbitol
-0.25521	8.31617	D-sorbitol
-0.24814	8.51556	D-sorbitol
-0.25014	7.65978	D-sorbitol
-0.24543	8.74098	D-sorbitol
-0.25121	8.30523	D-sorbitol
-0.25441	9.42211	D-sorbitol
-0.25272	8.26523	D-sorbitol
-0.25574	8.32051	D-sorbitol
-0.25416	8.29852	D-sorbitol
-0.25156	8.62535	D-sorbitol
-0.25315	8.07503	D-sorbitol
-0.25168	8.15016	D-sorbitol
-0.25414	8.30094	D-sorbitol
-0.2461	8.23217	D-sorbitol
-0.25186	8.19119	D-sorbitol
-0.25707	7.46271	D-glucose
-0.25067	8.3211	D-sorbitol
-0.23908	10.0223	D-fructose
-0.25397	6.97572	D-sorbitol
-0.24533	9.15024	D-sorbitol
-0.25379	8.44037	D-sorbitol
-0.23947	10.0039	D-fructose
-0.25332	8.23238	D-sorbitol
-0.2572	7.38741	D-sorbitol
-0.23894	10.1272	D-fructose
-0.25441	7.81604	D-sorbitol
-0.24981	8.23037	D-sorbitol
-0.25252	7.48066	D-sorbitol
-0.24764	8.79685	D-sorbitol
-0.24396	8.27805	D-fructose
-0.246	8.30813	D-sorbitol
-0.25761	8.4778	D-sorbitol
-0.24735	9.51609	D-sorbitol
-0.25313	8.11329	D-sorbitol
-0.25337	8.15939	D-sorbitol
-0.25253	8.27422	D-sorbitol
-0.25146	8.33011	D-sorbitol
-0.25469	8.63755	D-sorbitol
-0.25192	8.3305	D-sorbitol
-0.25372	8.39522	D-sorbitol
-0.25264	8.37868	D-sorbitol
-0.25271	8.53325	D-sorbitol
-0.25096	8.80916	D-sorbitol
-0.24686	8.50624	D-sorbitol
-0.25393	8.35659	D-sorbitol
-0.25347	7.95204	D-sorbitol
-0.25204	8.44812	D-sorbitol
-0.25285	8.30717	D-sorbitol
-0.25197	8.24501	D-sorbitol
-0.25436	8.65929	D-sorbitol
-0.25613	9.12445	D-sorbitol
-0.2562	7.84651	D-sorbitol
-0.25741	8.10008	D-sorbitol
-0.25433	8.37338	D-sorbitol
-0.25449	8.04753	D-sorbitol
-0.253	8.17355	D-sorbitol
-0.25551	8.4316	D-sorbitol
-0.25723	8.05704	D-sorbitol
-0.25664	8.15948	D-sorbitol
-0.25654	8.34315	D-sorbitol
-0.2573	8.06813	D-sorbitol
-0.25119	8.85739	D-sorbitol
-0.23982	10.2905	D-fructose
-0.25208	8.41533	D-sorbitol
-0.25361	8.40336	D-sorbitol
-0.25948	6.73473	D-sorbitol
-0.25545	7.86702	D-sorbitol
-0.25575	8.47929	D-sorbitol
-0.25249	8.05581	D-sorbitol
-0.25336	8.37621	D-sorbitol
-0.25177	8.30703	D-sorbitol
-0.25313	7.24661	D-sorbitol
-0.2525	7.84048	D-sorbitol
-0.25021	8.38873	D-sorbitol
-0.25147	8.31952	D-sorbitol
-0.25313	8.12042	D-sorbitol
-0.2483	8.71037	D-sorbitol
-0.24721	8.52316	D-sorbitol
-0.255	8.9491	D-sorbitol
-0.23898	10.0701	D-fructose
-0.2475	8.08599	D-sorbitol
-0.25509	7.92226	D-sorbitol
-0.25358	8.00054	D-sorbitol
-0.25178	8.366	D-sorbitol
-0.25175	8.25435	D-sorbitol
-0.2576	7.19021	D-glucose
-0.25153	8.12728	D-sorbitol
-0.25672	7.74101	D-sorbitol
-0.24973	7.91306	D-sorbitol
-0.25136	8.41092	D-sorbitol
-0.25157	8.89673	D-sorbitol
-0.25226	7.94298	D-sorbitol
-0.24255	8.72655	D-sorbitol
-0.24926	8.70294	D-sorbitol
-0.25122	8.56387	D-sorbitol
-0.25158	8.50471	D-sorbitol
-0.2507	8.50122	D-sorbitol
-0.25206	8.34135	D-sorbitol
-0.2551	7.93255	D-sorbitol
-0.25073	8.7101	D-sorbitol
-0.25005	8.44537	D-sorbitol
-0.2507	8.22607	D-sorbitol
-0.2522	8.15302	D-sorbitol
-0.2549	8.26425	D-sorbitol
-0.25386	9.28765	D-sorbitol
-0.24911	7.59533	D-sorbitol
-0.25421	8.13702	D-sorbitol
-0.25645	7.40695	D-sorbitol
-0.25498	7.53321	D-sorbitol
-0.24673	8.88667	D-sorbitol
-0.23876	9.79949	D-fructose
-0.2455	8.21329	D-sorbitol
-0.24809	8.65967	D-sorbitol
-0.2514	8.40843	D-sorbitol
-0.25329	8.35864	D-sorbitol
-0.24829	8.43756	D-sorbitol
-0.23948	10.6328	D-fructose
-0.2498	8.43143	D-sorbitol
-0.25276	8.20407	D-sorbitol
-0.25158	9.86602	D-sorbitol
-0.25141	7.99362	D-sorbitol
-0.25585	8.05022	D-sorbitol
-0.25367	8.37555	D-sorbitol
-0.25029	8.20316	D-sorbitol
-0.25569	8.00857	D-sorbitol
-0.25383	8.96281	D-sorbitol
-0.25366	8.29869	D-sorbitol
-0.24169	8.97855	xylitol
-0.25363	8.18885	D-sorbitol
-0.25205	8.62379	D-sorbitol
-0.25259	8.81157	D-sorbitol
-0.25655	7.90465	D-sorbitol
-0.25194	8.50406	D-sorbitol
-0.25387	9.39122	D-sorbitol
-0.25471	8.27658	D-sorbitol
-0.25336	7.77868	D-sorbitol
-0.24896	8.75577	D-sorbitol
-0.25574	7.87997	D-sorbitol
-0.25331	8.17902	D-sorbitol
-0.20703	8.55001	D-fructose
-0.20478	7.81467	D-fructose

## Sheet: Fig_5_e
Grape juice scatter plot					Grape juice proportion
ΔI/I0	S.D.	label			target cis-diols	pore1_porprotion	pore2_porprotion	pore3_porprotion	mean	standard deviation
-0.19792	5.55436	D-fructose			CAT	N.A.	N.A.	N.A.	N.A.	N.A.
-0.19767	3.85258	D-fructose			3-CQA	N.A.	N.A.	N.A.	N.A.	N.A.
-0.19749	2.47926	D-fructose			D-SOR	0.000577367	0.000716332	N.A.	0.00064685	9.82632e-05
-0.24032	10.0711	D-fructose			XYL	0.000577367	0.00287	0.00297	0.00214	0.00135
0.08698	1.48509	L-malic			L-MA	0.1963	0.25573	0.30987	0.25397	0.0568
0.08562	1.69401	L-malic			L-TA	0.15473	0.1361	0.13039	0.14041	0.01273
-0.19749	3.22432	D-fructose			CA	N.A.	N.A.	N.A.	N.A.	N.A.
0.08552	1.597	L-malic			ICIT	N.A.	N.A.	N.A.	N.A.	N.A.
0.08499	1.39465	L-malic			D-GLC	0.02945	0.02722	0.04462	0.03376	0.00947
0.11239	1.79608	L-tartaric			D-FRU	0.61836	0.57736	0.51215	0.56929	0.05357
-0.23738	9.90536	D-fructose
-0.19691	3.84564	D-fructose
-0.19697	7.69549	D-fructose			N.A.:not detected
-0.23963	11.4551	D-fructose
-0.16444	4.51067	D-glucose
-0.2379	9.87699	D-fructose
0.11286	2.1354	L-tartaric
-0.23818	9.69325	D-fructose
-0.19637	5.03278	D-fructose
-0.23963	9.78545	D-fructose
-0.20003	11.671	D-fructose
-0.19604	3.88887	D-fructose
-0.19477	5.95987	D-fructose
-0.1695	6.40634	D-fructose
0.08654	1.37082	L-malic
-0.23671	10.276	D-fructose
0.11368	1.83379	L-tartaric
-0.2383	9.55704	D-fructose
-0.23632	10.6722	D-fructose
-0.19644	1.65422	D-fructose
-0.19761	7.037	D-fructose
-0.23897	9.82864	D-fructose
0.08409	1.95781	L-malic
-0.16863	6.02929	D-fructose
0.08568	1.69469	L-malic
-0.19656	3.36902	D-fructose
-0.19913	5.20165	D-fructose
-0.19872	1.52698	D-fructose
-0.16565	5.83816	D-glucose
0.08685	1.84953	L-malic
0.11157	2.13146	L-tartaric
0.08585	1.63488	L-malic
0.08712	1.68371	L-malic
0.1128	1.50334	L-tartaric
-0.17153	7.0666	D-fructose
0.08565	1.62177	L-malic
-0.1669	6.16903	D-fructose
0.11231	1.9138	L-tartaric
-0.19904	4.75641	D-fructose
0.1137	1.99148	L-tartaric
-0.23849	9.817	D-fructose
-0.19821	5.97438	D-fructose
-0.23881	10.0814	D-fructose
0.08554	1.75505	L-malic
-0.17634	6.26961	D-fructose
0.11161	1.7732	L-tartaric
0.08522	1.26821	L-malic
-0.19631	5.727	D-fructose
-0.19743	1.55563	D-fructose
-0.19681	2.88907	D-fructose
-0.17124	6.14057	D-fructose
-0.19826	5.25752	D-fructose
-0.19243	5.33854	D-fructose
-0.19829	2.94902	D-fructose
0.08518	1.50525	L-malic
0.11197	1.35685	L-tartaric
-0.19779	6.22141	D-fructose
-0.19869	3.2452	D-fructose
-0.19478	4.83533	D-fructose
0.08673	1.41825	L-malic
0.11136	1.74965	L-tartaric
-0.19767	1.51525	D-fructose
0.08541	1.33989	L-malic
0.11277	1.50104	L-tartaric
-0.19451	10.0179	D-fructose
-0.23776	10.248	D-fructose
0.08553	1.52481	L-malic
0.11345	2.06107	L-tartaric
0.08584	1.60148	L-malic
0.08661	1.72818	L-malic
-0.19756	4.67271	D-fructose
-0.19763	1.31637	D-fructose
-0.16522	5.73181	D-glucose
0.08542	1.63932	L-malic
-0.19758	7.69234	D-fructose
-0.20041	4.56385	D-fructose
-0.19735	3.13334	D-fructose
-0.19171	11.315	D-fructose
-0.19469	6.15277	D-fructose
-0.20162	4.44766	D-fructose
-0.19855	6.89627	D-fructose
-0.19788	5.0345	D-fructose
0.08401	1.59127	L-malic
0.08416	1.61253	L-malic
-0.19771	1.53699	D-fructose
0.11225	1.71577	L-tartaric
0.08546	1.57359	L-malic
-0.19393	7.33816	D-fructose
-0.16479	4.65427	D-glucose
0.08591	1.44544	L-malic
-0.19496	2.9925	D-fructose
0.1135	1.58893	L-tartaric
0.08789	1.75412	L-malic
-0.20144	10.2012	D-fructose
0.11179	1.82165	L-tartaric
-0.20052	12.3727	D-fructose
-0.18862	5.86589	D-fructose
0.0845	1.62881	L-malic
-0.20056	7.69853	D-fructose
-0.19797	3.23217	D-fructose
-0.19879	6.84159	D-fructose
-0.19629	4.89212	D-fructose
-0.19628	5.84295	D-fructose
0.08735	1.60023	L-malic
-0.19649	12.7664	D-fructose
-0.16713	6.4945	D-fructose
0.08754	1.64992	L-malic
-0.20082	5.16471	D-fructose
0.11276	1.74693	L-tartaric
-0.19685	1.6261	D-fructose
-0.23814	10.305	D-fructose
-0.18633	7.9875	D-fructose
0.08496	1.47781	L-malic
0.08537	1.57068	L-malic
-0.19798	8.72656	D-fructose
-0.19617	7.58106	D-fructose
-0.238	10.1549	D-fructose
0.08198	1.50473	L-malic
-0.19856	3.55212	D-fructose
-0.19779	5.04656	D-fructose
-0.19752	5.73529	D-fructose
-0.16808	6.43978	D-fructose
0.08414	1.51948	L-malic
0.11264	1.80233	L-tartaric
0.11188	1.76136	L-tartaric
0.11115	1.78802	L-tartaric
0.08523	1.57277	L-malic
-0.19945	8.13483	D-fructose
-0.20486	7.2284	D-fructose
-0.19827	6.55044	D-fructose
0.08546	1.415	L-malic
-0.19749	1.8206	D-fructose
0.08408	1.72421	L-malic
0.0838	1.61643	L-malic
-0.23117	11.8436	D-fructose
0.08609	1.62241	L-malic
-0.23548	10.2873	D-fructose
-0.19414	9.9252	D-fructose
-0.19575	5.7264	D-fructose
-0.19117	12.279	D-fructose
0.11036	1.52633	L-tartaric
-0.19706	1.51947	D-fructose
-0.23902	10.1675	D-fructose
-0.16503	6.57865	D-fructose
0.08556	1.53165	L-malic
-0.19693	6.77594	D-fructose
0.08612	1.7315	L-malic
-0.16572	4.15025	D-glucose
-0.19896	6.89426	D-fructose
-0.23885	10.0961	D-fructose
-0.23723	10.3616	D-fructose
0.11256	1.47859	L-tartaric
-0.20114	7.36032	D-fructose
0.084	1.56185	L-malic
0.11289	1.5912	L-tartaric
-0.16148	3.77488	D-glucose
-0.19871	1.55296	D-fructose
0.1121	1.92036	L-tartaric
-0.19677	6.65256	D-fructose
-0.199	1.57992	D-fructose
-0.1749	7.80172	D-fructose
-0.17194	6.27029	D-fructose
-0.19818	1.63643	D-fructose
-0.16974	6.17214	D-glucose
-0.19395	11.6845	D-fructose
0.08493	1.63489	L-malic
-0.20123	4.18844	D-fructose
-0.23485	10.9098	D-fructose
0.0859	1.50054	L-malic
0.08509	1.72852	L-malic
-0.19853	4.20527	D-fructose
-0.19829	12.7704	D-fructose
-0.2011	4.34041	D-fructose
-0.17918	7.59822	D-fructose
0.08387	1.19225	L-malic
-0.20124	5.48806	D-fructose
-0.1926	10.4201	D-fructose
-0.17797	6.82899	D-fructose
-0.23841	10.2427	D-fructose
-0.19697	11.9903	D-fructose
-0.23736	10.5086	D-fructose
-0.19779	1.64272	D-fructose
-0.19963	12.1895	D-fructose
-0.19863	4.03353	D-fructose
-0.19854	3.10663	D-fructose
-0.19673	5.80606	D-fructose
-0.19076	10.7337	D-fructose
-0.23916	9.83307	D-fructose
-0.23835	10.1287	D-fructose
0.11258	1.61617	L-tartaric
-0.19663	4.66709	D-fructose
-0.17395	7.47216	D-fructose
-0.23775	10.2815	D-fructose
0.08455	1.47184	L-malic
-0.19727	12.7141	D-fructose
-0.20283	7.39992	D-fructose
-0.23993	10.8546	D-fructose
-0.19699	12.7005	D-fructose
-0.19786	1.57487	D-fructose
-0.19699	4.6809	D-fructose
-0.19508	5.69088	D-fructose
0.08514	1.57404	L-malic
-0.1607	4.3928	D-glucose
-0.19537	1.55485	D-fructose
0.11165	1.62367	L-tartaric
0.08732	1.53949	L-malic
-0.20019	7.37949	D-fructose
-0.19841	4.50433	D-fructose
-0.19971	5.03327	D-fructose
-0.19949	6.74113	D-fructose
-0.16724	6.47589	D-fructose
-0.19972	1.7035	D-fructose
0.11248	2.30572	L-tartaric
-0.23962	9.80168	D-fructose
-0.19745	6.16455	D-fructose
-0.19664	2.75774	D-fructose
0.08551	1.62255	L-malic
-0.23866	9.84256	D-fructose
-0.17427	8.20492	D-glucose
-0.19755	3.55605	D-fructose
-0.16213	6.57401	D-fructose
0.11127	1.52543	L-tartaric
0.1116	1.85878	L-tartaric
-0.19847	4.6577	D-fructose
0.08336	1.48394	L-malic
-0.19901	1.95656	D-fructose
-0.1995	1.29609	D-fructose
-0.17764	8.55892	D-fructose
0.11071	1.86054	L-tartaric
-0.23938	10.264	D-fructose
-0.23967	9.96251	D-fructose
-0.19838	5.25278	D-fructose
0.08416	1.5789	L-malic
-0.23762	10.4068	D-fructose
0.08335	1.51319	L-malic
0.11151	2.40033	L-tartaric
-0.19954	6.75798	D-fructose
-0.1915	12.7407	D-fructose
0.11089	1.45959	L-tartaric
0.08456	1.56146	L-malic
0.082	1.4175	L-malic
0.11041	1.50657	L-tartaric
0.08491	1.56932	L-malic
-0.20112	10.1217	D-fructose
0.1126	1.54393	L-tartaric
-0.23897	10.0597	D-fructose
-0.18762	8.57463	D-fructose
0.08516	1.72122	L-malic
-0.19111	7.7157	D-fructose
0.11092	1.87453	L-tartaric
0.11203	2.11905	L-tartaric
0.08753	1.68849	L-malic
-0.19732	4.63345	D-fructose
-0.19876	1.58004	D-fructose
0.08349	1.76043	L-malic
-0.19894	5.31668	D-fructose
-0.19588	7.98348	D-fructose
0.11034	1.43146	L-tartaric
0.08486	1.37239	L-malic
0.08562	1.85944	L-malic
-0.1942	7.41842	D-fructose
-0.19901	5.63289	D-fructose
0.11225	1.71751	L-tartaric
-0.19817	2.11205	D-fructose
-0.19866	6.75725	D-fructose
-0.19877	1.5546	D-fructose
-0.19485	6.37861	D-fructose
-0.17547	6.21472	D-fructose
-0.19852	4.6256	D-fructose
-0.17449	6.35799	D-fructose
-0.18808	10.4583	D-fructose
-0.19877	2.82644	D-fructose
0.11169	1.9319	L-tartaric
-0.23905	10.1196	D-fructose
-0.1959	3.28072	D-fructose
-0.23973	10.8851	D-fructose
-0.23658	10.1841	D-fructose
-0.1989	1.76067	D-fructose
-0.17385	6.384	D-fructose
-0.16765	3.79736	D-glucose
0.11054	1.49755	L-tartaric
0.11169	2.59047	L-tartaric
-0.18681	10.5479	D-fructose
-0.17015	6.37372	D-fructose
-0.2012	7.9937	D-fructose
-0.23942	9.99845	D-fructose
-0.19766	1.63968	D-fructose
-0.19622	6.56808	D-fructose
-0.20011	9.61784	D-fructose
0.08466	1.52242	L-malic
-0.1969	1.50277	D-fructose
-0.19943	6.83027	D-fructose
0.08004	1.46494	L-malic
0.08453	1.68203	L-malic
-0.19961	3.65678	D-fructose
0.08648	1.45078	L-malic
-0.20451	5.90042	D-fructose
-0.19796	2.00895	D-fructose
-0.1994	2.35332	D-fructose
-0.20605	7.71845	D-fructose
-0.23941	10.4205	D-fructose
0.11026	1.7416	L-tartaric
-0.19939	6.85852	D-fructose
-0.17039	4.37875	D-glucose
-0.16882	6.34285	D-fructose
-0.20099	5.94302	D-fructose
-0.24078	10.1081	D-fructose
-0.23923	10.7898	D-fructose
0.08241	1.7764	L-malic
-0.23945	10.3168	D-fructose
-0.2039	7.83541	D-fructose
-0.235	10.0718	D-fructose
-0.1735	7.04655	D-fructose
-0.20818	7.23565	D-glucose
-0.19763	2.05577	D-fructose
0.11208	1.84293	L-tartaric
-0.16764	6.49985	D-fructose
0.08395	1.49793	L-malic
0.08587	1.79461	L-malic
-0.19728	1.48515	D-fructose
-0.19147	9.70962	D-fructose
0.08446	1.51794	L-malic
-0.23821	10.2944	D-fructose
-0.1738	6.39784	D-fructose
-0.1983	3.61175	D-fructose
0.08347	1.57055	L-malic
-0.19996	6.34237	D-fructose
0.08589	1.61605	L-malic
0.11142	1.38465	L-tartaric
-0.19716	1.63616	D-fructose
-0.23886	10.2315	D-fructose
0.0844	1.76298	L-malic
0.08603	1.33428	L-malic
0.08344	1.43408	L-malic
-0.23838	10.3403	D-fructose
-0.23982	10.0669	D-fructose
-0.1977	10.5734	D-fructose
-0.1979	4.22387	D-fructose
-0.19332	6.35898	D-fructose
-0.19801	1.59898	D-fructose
-0.19209	6.15318	D-fructose
0.08437	1.62052	L-malic
0.11123	1.61209	L-tartaric
-0.20427	6.15666	D-fructose
-0.1979	5.85717	D-fructose
-0.19857	7.94285	D-fructose
-0.23926	10.0349	D-fructose
0.11081	2.03589	L-tartaric
-0.20169	5.94471	D-fructose
-0.19843	1.71841	D-fructose
0.08413	1.55414	L-malic
-0.17173	6.68837	D-fructose
0.1114	1.68553	L-tartaric
-0.23826	10.1873	D-fructose
-0.16934	6.73302	D-fructose
0.0844	1.6783	L-malic
0.11297	2.17891	L-tartaric
-0.20002	4.61894	D-fructose
-0.1981	6.00665	D-fructose
-0.19159	10.7525	D-fructose
-0.19922	2.99221	D-fructose
-0.19818	6.54141	D-fructose
0.08516	1.56892	L-malic
-0.19813	1.26293	D-fructose
-0.20229	9.68202	D-fructose
0.08428	1.24422	L-malic
-0.23964	10.4138	D-fructose
-0.20231	3.79232	D-fructose
-0.24136	10.0055	D-fructose
-0.19801	1.51547	D-fructose
0.08601	1.43647	L-malic
-0.19698	1.62479	D-fructose
-0.1984	4.74641	D-fructose
-0.19239	7.88577	D-fructose
0.0853	1.56893	L-malic
-0.19766	1.61779	D-fructose
-0.1978	2.75079	D-fructose
-0.19698	1.77577	D-fructose
-0.19749	5.278	D-fructose
-0.19777	6.54372	D-fructose
-0.18953	1.72653	D-fructose
0.08612	1.65254	L-malic
0.1131	1.72899	L-tartaric
-0.19863	5.62683	D-fructose
-0.19794	4.77232	D-fructose
-0.19734	5.79008	D-fructose
-0.19923	1.60219	D-fructose
-0.19931	1.45247	D-fructose
-0.17671	6.07396	D-fructose
0.08498	1.5935	L-malic
-0.19486	5.12782	D-fructose
0.08444	1.78782	L-malic
-0.1992	3.77351	D-fructose
-0.19664	6.80071	D-fructose
-0.19618	13.001	D-fructose
0.11223	1.44466	L-tartaric
0.08568	1.51526	L-malic
-0.17118	4.40441	D-glucose
0.0851	1.74982	L-malic
-0.23835	9.30408	D-fructose
-0.23713	10.0506	D-fructose
0.08552	1.56245	L-malic
-0.19904	7.31844	D-fructose
0.10995	2.13706	L-tartaric
-0.20002	6.88769	D-fructose
-0.19762	3.13022	D-fructose
-0.23823	11.6614	D-fructose
-0.23784	10.3995	D-fructose
0.08413	1.75434	L-malic
0.08469	1.48299	L-malic
0.08454	1.67256	L-malic
-0.23824	10.2596	D-fructose
0.1117	1.73361	L-tartaric
0.111	1.55704	L-tartaric
-0.19927	4.1562	D-fructose
-0.19791	5.99216	D-fructose
0.11117	1.95303	L-tartaric
0.08509	1.60341	L-malic
-0.19473	11.1347	D-fructose
-0.1971	4.71279	D-fructose
0.11055	2.3479	L-tartaric
-0.19752	3.71496	D-fructose
0.11037	1.63193	L-tartaric
-0.23738	11.2036	D-fructose
-0.16667	4.22053	D-glucose
0.08626	1.69414	L-malic
-0.19795	4.72802	D-fructose
0.08542	1.60634	L-malic
0.08429	1.69718	L-malic
-0.19849	7.77924	D-fructose
0.11109	2.00542	L-tartaric
0.08609	1.43425	L-malic
0.11106	1.66274	L-tartaric
0.08542	1.7229	L-malic
-0.17158	6.58931	D-fructose
0.11111	1.7755	L-tartaric
-0.19896	1.32463	D-fructose
0.08302	1.54398	L-malic
-0.19745	6.87076	D-fructose
0.08467	1.55458	L-malic
-0.1967	6.44717	D-fructose
0.0832	1.64813	L-malic
-0.23813	9.90871	D-fructose
-0.23825	10.0311	D-fructose
-0.19299	12.3126	D-fructose
-0.20282	8.64209	D-fructose
-0.16605	4.063	D-glucose
0.08367	1.40617	L-malic
-0.19781	3.85254	D-fructose
-0.19575	7.21486	D-fructose
0.08489	1.72546	L-malic
0.08451	1.69432	L-malic
-0.23884	9.94911	D-fructose
-0.1714	6.71096	D-fructose
-0.20135	5.20702	D-fructose
-0.19203	7.45446	D-fructose
-0.23594	10.0808	D-fructose
0.11264	2.05283	L-tartaric
-0.18761	9.14159	D-fructose
-0.23831	11.1324	D-fructose
-0.19743	3.81053	D-fructose
-0.19773	4.19635	D-fructose
-0.23811	10.3059	D-fructose
-0.19797	3.82439	D-fructose
-0.19849	6.85328	D-fructose
0.08381	1.70001	L-malic
-0.19693	1.49204	D-fructose
-0.16772	6.48899	D-fructose
-0.23843	10.481	D-fructose
0.11332	1.76879	L-tartaric
-0.1967	1.47661	D-fructose
0.08556	1.52356	L-malic
-0.20638	7.90787	D-fructose
-0.19378	11.9154	D-fructose
-0.19797	6.2889	D-fructose
-0.19725	1.61341	D-fructose
-0.19793	2.11488	D-fructose
0.0861	1.59492	L-malic
0.08638	1.59123	L-malic
-0.16344	6.72131	D-fructose
0.11313	1.68509	L-tartaric
-0.19706	5.16063	D-fructose
0.11151	1.71542	L-tartaric
0.11174	1.66883	L-tartaric
-0.19577	2.42526	D-fructose
0.11147	1.83094	L-tartaric
-0.19601	6.19714	D-fructose
-0.19712	5.73617	D-fructose
-0.19846	6.47672	D-fructose
-0.1979	3.02744	D-fructose
-0.23872	9.98037	D-fructose
-0.19824	5.97373	D-fructose
-0.20067	12.3643	D-fructose
-0.20117	7.34234	D-fructose
-0.19774	7.03328	D-fructose
-0.2013	5.49037	D-fructose
-0.1984	5.25681	D-fructose
-0.2005	4.56758	D-fructose
-0.19918	5.21787	D-fructose
-0.19702	7.69665	D-fructose
-0.19704	3.84495	D-fructose
-0.19644	5.03179	D-fructose
-0.20084	7.70021	D-fructose
-0.201	5.16618	D-fructose
-0.1991	4.75492	D-fructose
-0.2029	7.39678	D-fructose
-0.1977	3.223	D-fructose
-0.20176	4.44573	D-fructose
-0.20613	7.71533	D-fructose
-0.20009	11.668	D-fructose
-0.20506	7.22228	D-fructose
-0.23571	10.2881	D-fructose
-0.23858	11.1344	D-fructose
-0.23892	9.98053	D-fructose
-0.23872	10.481	D-fructose
-0.23793	10.0463	D-fructose
-0.23817	10.3064	D-fructose
-0.23807	10.4055	D-fructose
-0.23745	10.0507	D-fructose
-0.2386	10.2604	D-fructose
-0.23119	11.8435	D-fructose
-0.23851	11.6615	D-fructose
-0.23767	11.2086	D-fructose
-0.23852	10.0311	D-fructose
-0.23859	9.90891	D-fructose
-0.239	9.94949	D-fructose
-0.23906	10.0763	D-fructose
-0.23978	12.1642	D-fructose
-0.23981	10.4144	D-fructose
-0.23864	9.30711	D-fructose
-0.23862	10.1875	D-fructose
-0.23845	10.3407	D-fructose
-0.23843	10.2972	D-fructose
-0.23512	10.9109	D-fructose
-0.24009	10.0677	D-fructose
-0.23905	10.2321	D-fructose
-0.24153	10.0064	D-fructose
-0.23991	10.0392	D-fructose
-0.23958	10.4219	D-fructose
-0.23778	10.4094	D-fructose
-0.23962	10.3199	D-fructose
-0.23563	10.2905	D-fructose
-0.23947	10.7898	D-fructose
-0.23739	10.5088	D-fructose
-0.23979	10.8851	D-fructose
-0.23905	10.0597	D-fructose
-0.23782	10.2817	D-fructose
-0.24096	10.1081	D-fructose
-0.23927	10.12	D-fructose
-0.23646	10.1843	D-fructose
-0.23951	9.99875	D-fructose
-0.2397	9.96251	D-fructose
-0.23856	10.2448	D-fructose
-0.23975	9.80401	D-fructose
-0.23874	9.84388	D-fructose
-0.23821	10.3052	D-fructose
-0.2385	10.1285	D-fructose
-0.23745	10.3616	D-fructose
-0.23631	10.6925	D-fructose
-0.23941	10.2641	D-fructose
-0.23918	10.1676	D-fructose
-0.2393	9.83409	D-fructose
-0.23803	10.155	D-fructose
-0.23887	10.0965	D-fructose
-0.24005	10.8556	D-fructose
-0.23781	10.2483	D-fructose
-0.23678	10.2762	D-fructose
-0.23861	9.81713	D-fructose
-0.23893	10.0838	D-fructose
-0.23905	9.82889	D-fructose
-0.23843	9.55739	D-fructose
-0.23824	9.69373	D-fructose
-0.24036	10.0715	D-fructose
-0.23751	9.90543	D-fructose
-0.23793	9.87835	D-fructose
-0.23985	9.78571	D-fructose
-0.23966	11.4592	D-fructose
0.08599	1.69299	L-malic
-0.18577	6.65426	D-fructose
-0.19795	5.51708	D-fructose
-0.23858	10.0872	D-fructose
-0.1709	6.98629	D-fructose
-0.23669	10.5707	D-fructose
0.11286	1.50698	L-tartaric
0.11147	1.95285	L-tartaric
0.08863	1.34394	L-malic
-0.17411	7.8508	D-fructose
0.11075	1.93918	L-tartaric
0.08313	1.65765	L-malic
-0.23776	10.3253	D-fructose
-0.16689	5.09084	D-glucose
-0.19702	1.81716	D-fructose
-0.19716	1.4479	D-fructose
0.11239	1.65791	L-tartaric
-0.19628	1.22407	D-fructose
0.11234	1.81578	L-tartaric
0.11159	1.79782	L-tartaric
-0.19472	8.05727	D-fructose
0.08442	1.46863	L-malic
0.08571	1.45345	L-malic
-0.16397	4.15422	D-glucose
-0.19538	5.84019	D-fructose
0.11238	1.94738	L-tartaric
-0.23792	10.1263	D-fructose
-0.19872	3.29959	D-fructose
-0.23221	11.9936	D-fructose
-0.19771	2.5443	D-fructose
-0.19768	1.49598	D-fructose
0.08431	1.38745	L-malic
-0.19738	1.61262	D-fructose
-0.23814	10.0783	D-fructose
-0.19758	1.3796	D-fructose
0.08477	1.51131	L-malic
0.08505	1.51316	L-malic
-0.17333	8.02947	D-fructose
-0.19641	1.68054	D-fructose
-0.23554	11.1467	D-fructose
-0.1974	7.16506	D-fructose
-0.23823	9.94633	D-fructose
-0.17275	8.80062	D-fructose
-0.18906	10.2575	D-fructose
-0.17905	6.36891	D-fructose
0.08426	1.55332	L-malic
0.08556	1.52279	L-malic
0.11	1.81926	L-tartaric
0.11117	1.65372	L-tartaric
-0.16586	6.41693	D-glucose
0.08494	1.52289	L-malic
0.1115	1.62152	L-tartaric
-0.20136	3.67346	D-fructose
-0.19697	5.82673	D-fructose
-0.17285	7.2527	D-fructose
-0.19743	8.32683	D-fructose
-0.23838	10.3514	D-fructose
-0.19915	4.05401	D-fructose
-0.1994	9.02704	D-fructose
0.11126	1.74678	L-tartaric
0.08243	1.80115	L-malic
0.11157	1.90861	L-tartaric
-0.2374	10.5173	D-fructose
0.083	1.51414	L-malic
-0.16513	6.22615	D-fructose
-0.1984	1.51905	D-fructose
-0.24021	9.48515	D-fructose
-0.19816	8.28021	D-fructose
0.08331	1.36639	L-malic
-0.19814	1.51748	D-fructose
0.11411	1.45003	L-tartaric
-0.19875	3.5052	D-fructose
0.08649	1.75557	L-malic
0.0841	1.75026	L-malic
0.08357	1.47267	L-malic
-0.19575	1.49648	D-fructose
-0.17308	6.76032	D-fructose
-0.19653	5.77472	D-fructose
0.11057	1.71749	L-tartaric
0.10837	1.67862	L-tartaric
-0.2397	9.86211	D-fructose
0.0844	1.74217	L-malic
-0.16729	7.49425	D-glucose
0.08396	1.4459	L-malic
0.08509	1.42748	L-malic
-0.16937	6.38685	D-fructose
-0.19573	3.88778	D-fructose
0.08626	1.63209	L-malic
-0.19546	6.44716	D-fructose
-0.23722	10.0301	D-fructose
0.0834	1.55032	L-malic
0.11296	1.89534	L-tartaric
-0.23895	10.9186	D-fructose
-0.19689	3.648	D-fructose
0.08521	1.54398	L-malic
0.11258	1.70463	L-tartaric
0.0874	1.7931	L-malic
0.11066	1.51652	L-tartaric
-0.19756	4.92725	D-fructose
-0.19606	7.20532	D-fructose
0.11229	1.65178	L-tartaric
-0.19908	3.55043	D-fructose
-0.19166	9.29824	D-fructose
0.08569	1.75229	L-malic
0.1138	1.35043	L-tartaric
-0.19785	3.93899	D-fructose
-0.1737	7.59982	D-fructose
-0.19854	2.28728	D-fructose
0.08492	1.33402	L-malic
0.08503	1.70627	L-malic
-0.17255	7.53699	D-fructose
0.08505	1.53671	L-malic
-0.19668	4.00948	D-fructose
-0.19822	4.45668	D-fructose
-0.19607	7.81838	D-fructose
0.08445	1.64528	L-malic
-0.19673	1.56747	D-fructose
-0.23877	10.022	D-fructose
0.08581	1.69462	L-malic
-0.19665	5.53034	D-fructose
0.11191	1.75432	L-tartaric
-0.23795	9.99804	D-fructose
-0.19739	5.85167	D-fructose
-0.19848	2.77079	D-fructose
-0.17223	6.39138	D-fructose
-0.1995	5.29497	D-fructose
0.08279	1.44936	L-malic
-0.19754	1.56613	D-fructose
0.08505	1.42679	L-malic
-0.19505	8.08284	D-fructose
0.11137	1.87608	L-tartaric
-0.19801	1.50742	D-fructose
0.11083	1.75827	L-tartaric
-0.19658	1.59572	D-fructose
0.08412	1.59709	L-malic
-0.1973	6.62551	D-fructose
0.11046	1.74864	L-tartaric
-0.19823	4.14115	D-fructose
0.0851	1.70784	L-malic
0.08451	1.43632	L-malic
0.11296	1.85249	L-tartaric
-0.19685	5.69432	D-fructose
0.11221	1.85613	L-tartaric
-0.23709	10.2647	D-fructose
0.08434	1.61522	L-malic
0.11229	1.66668	L-tartaric
0.11224	1.75854	L-tartaric
-0.18886	6.65102	D-fructose
0.11178	1.62395	L-tartaric
0.11153	1.88473	L-tartaric
0.08502	1.47489	L-malic
0.08592	1.56242	L-malic
-0.19775	6.14975	D-fructose
0.08367	1.44533	L-malic
-0.19246	7.72567	D-fructose
-0.23903	9.9752	D-fructose
0.11275	1.76593	L-tartaric
-0.19841	6.8178	D-fructose
-0.17316	6.71478	D-fructose
-0.19444	8.55369	D-fructose
0.08333	1.85572	L-malic
0.08185	1.27105	L-malic
0.0832	1.92757	L-malic
-0.19822	6.39015	D-fructose
-0.19502	12.1624	D-fructose
-0.16854	6.80749	D-fructose
0.08482	1.55255	L-malic
-0.19778	5.56553	D-fructose
0.08517	1.47542	L-malic
-0.19864	1.6898	D-fructose
0.11186	1.84977	L-tartaric
-0.23998	10.3581	D-fructose
-0.19458	6.29223	D-fructose
-0.17435	7.73108	D-fructose
0.11069	1.57857	L-tartaric
0.08557	1.70141	L-malic
-0.19689	1.94435	D-fructose
0.08377	1.58448	L-malic
-0.23953	9.89647	D-fructose
-0.19777	2.41257	D-fructose
-0.19683	6.11023	D-fructose
-0.20072	7.15664	D-fructose
0.11125	2.11014	L-tartaric
-0.19828	3.33483	D-fructose
0.08473	1.4667	L-malic
0.08396	1.52281	L-malic
-0.23836	10.4316	D-fructose
-0.19213	8.82095	D-fructose
-0.19898	8.08789	D-fructose
0.08548	1.42443	L-malic
-0.1966	1.47888	D-fructose
0.1115	2.15794	L-tartaric
-0.19702	5.61387	D-fructose
-0.16975	6.04847	D-fructose
-0.16466	4.35887	D-glucose
-0.19702	2.55615	D-fructose
0.08257	1.75298	L-malic
-0.19689	2.549	D-fructose
0.08423	1.44762	L-malic
-0.19714	1.53234	D-fructose
0.08502	1.60778	L-malic
0.11228	1.30231	L-tartaric
-0.19866	5.4049	D-fructose
0.11302	1.58288	L-tartaric
0.11132	1.78091	L-tartaric
-0.19834	6.62101	D-fructose
-0.23833	10.0759	D-fructose
-0.19865	6.27423	D-fructose
-0.23815	10.241	D-fructose
-0.19803	4.86829	D-fructose
-0.17149	5.67592	D-fructose
-0.19852	6.97359	D-fructose
-0.16068	4.13767	D-glucose
-0.1981	6.19144	D-fructose
-0.19774	5.47821	D-fructose
-0.16855	6.7101	D-fructose
0.11077	1.55557	L-tartaric
0.11039	1.53301	L-tartaric
-0.1709	6.76559	D-fructose
-0.23823	10.4078	D-fructose
0.11112	1.68156	L-tartaric
0.08127	1.50232	L-malic
-0.23898	10.5233	D-fructose
-0.19987	5.30034	D-fructose
-0.23735	10.6976	D-fructose
-0.1977	1.33169	D-fructose
0.08366	1.75716	L-malic
-0.19745	4.92701	D-fructose
0.11028	1.50365	L-tartaric
0.11001	1.62465	L-tartaric
-0.23901	10.1069	D-fructose
-0.16563	4.99819	D-glucose
0.11178	1.89973	L-tartaric
-0.23731	10.5721	D-fructose
-0.1973	1.53546	D-fructose
-0.23559	10.7338	D-fructose
0.11123	1.62366	L-tartaric
-0.19705	5.14533	D-fructose
-0.19733	1.87686	D-fructose
0.08438	1.59699	L-malic
-0.17304	6.75526	D-fructose
-0.19702	1.44941	D-fructose
-0.19651	4.1006	D-fructose
-0.19873	8.67089	D-fructose
-0.23279	10.4204	D-fructose
-0.1949	5.24222	D-fructose
-0.19574	3.54237	D-fructose
-0.17021	6.6405	D-fructose
-0.19617	7.68214	D-fructose
-0.19087	12.0517	D-fructose
-0.2398	9.44504	D-fructose
-0.23621	10.4642	D-fructose
-0.19675	6.27445	D-fructose
0.08474	1.3592	L-malic
-0.19577	1.83874	D-fructose
0.08351	1.48065	L-malic
0.11145	1.92834	L-tartaric
0.11122	1.83743	L-tartaric
-0.19577	1.88532	D-fructose
-0.19572	7.45325	D-fructose
0.11333	2.47079	L-tartaric
-0.23822	10.1001	D-fructose
0.08449	1.61355	L-malic
0.08364	1.71627	L-malic
-0.19728	1.41747	D-fructose
-0.19686	5.04645	D-fructose
-0.19351	9.54884	D-fructose
-0.17446	6.47962	D-fructose
0.08482	1.60222	L-malic
-0.19646	1.29171	D-fructose
-0.23841	10.1366	D-fructose
0.08503	1.67578	L-malic
-0.19651	4.89712	D-fructose
0.11144	2.08216	L-tartaric
-0.1994	8.01694	D-fructose
-0.19829	4.537	D-fructose
0.11135	1.94996	L-tartaric
0.11102	1.63764	L-tartaric
0.0841	1.92116	L-malic
0.08525	1.70339	L-malic
-0.19665	2.15547	D-fructose
-0.19612	1.24623	D-fructose
-0.19624	3.40821	D-fructose
-0.19678	6.32776	D-fructose
-0.2396	9.74823	D-fructose
-0.23904	11.553	D-fructose
-0.23887	11.5464	D-fructose
-0.19643	12.763	D-fructose
-0.19544	5.78739	D-fructose
0.11176	1.8022	L-tartaric
-0.19128	10.9929	D-fructose
0.08388	1.329	L-malic
0.08432	1.71373	L-malic
0.08551	1.57693	L-malic
-0.1749	8.59467	D-glucose
0.084	1.12584	L-malic
-0.19581	6.60134	D-fructose
-0.23814	10.444	D-fructose
0.08387	1.59274	L-malic
0.11118	2.08449	L-tartaric
0.11069	2.08221	L-tartaric
-0.19757	3.64781	D-fructose
-0.17327	7.82366	D-fructose
-0.17124	7.98469	D-glucose
0.08371	1.87553	L-malic
-0.19711	7.16794	D-fructose
-0.19641	7.64055	D-fructose
-0.1976	3.94088	D-fructose
-0.23791	10.0563	D-fructose
0.08273	1.22108	L-malic
-0.19734	4.48591	D-fructose
-0.19785	9.68574	D-fructose
-0.19595	4.10226	D-fructose
0.1099	1.61935	L-tartaric
-0.19779	3.9503	D-fructose
-0.19645	1.56268	D-fructose
-0.19939	12.3406	D-fructose
-0.19809	1.47114	D-fructose
-0.23854	10.1285	D-fructose
0.08518	1.40406	L-malic
-0.20027	8.05234	D-fructose
-0.19345	9.07447	D-fructose
0.11115	2.34358	L-tartaric
-0.19843	1.64692	D-fructose
-0.16798	5.51436	D-glucose
0.11119	2.09701	L-tartaric
0.10952	1.74058	L-tartaric
-0.17319	7.66744	D-fructose
0.08445	1.69811	L-malic
-0.19557	11.0046	D-fructose
-0.19682	1.55961	D-fructose
-0.16768	3.79087	D-glucose
-0.1948	6.61746	D-fructose
0.08412	1.40728	L-malic
0.08476	1.57417	L-malic
-0.19364	5.33508	D-fructose
0.11098	1.42245	L-tartaric
0.11121	2.3874	L-tartaric
-0.19716	5.04539	D-fructose
-0.19912	6.22161	D-fructose
0.08349	1.81369	L-malic
0.08393	1.37918	L-malic
0.11019	1.59427	L-tartaric
-0.19354	11.3124	D-fructose
-0.17259	6.50117	D-fructose
-0.19741	2.26889	D-fructose
0.08501	1.88531	L-malic
-0.20139	12.0727	D-fructose
-0.20446	6.35928	D-fructose
-0.19623	4.99985	D-fructose
-0.19675	2.36127	D-fructose
0.08433	1.59008	L-malic
-0.18611	5.69889	D-fructose
-0.20107	8.59033	D-fructose
-0.1721	6.40333	D-fructose
-0.23727	10.0648	D-fructose
0.11077	1.72503	L-tartaric
-0.19635	3.64947	D-fructose
0.11077	1.70615	L-tartaric
0.11005	1.7938	L-tartaric
-0.19887	4.55115	D-fructose
0.08453	1.22091	L-malic
0.08527	1.59681	L-malic
-0.19694	5.26344	D-fructose
0.08408	1.7119	L-malic
0.11173	1.75421	L-tartaric
0.11129	1.54252	L-tartaric
-0.19514	3.34509	D-fructose
-0.17128	7.49654	D-fructose
-0.16713	3.33764	D-glucose
0.11161	2.00917	L-tartaric
-0.19764	9.20756	D-fructose
0.11007	1.67763	L-tartaric
0.10972	1.96236	L-tartaric
0.08415	1.62495	L-malic
-0.17179	6.57465	D-fructose
-0.18651	10.5337	D-fructose
-0.19683	4.62738	D-fructose
0.08375	1.79005	L-malic
-0.19549	8.66591	D-fructose
-0.23792	10.5177	D-fructose
-0.197	6.29101	D-fructose
0.11047	1.87684	L-tartaric
0.08431	1.50776	L-malic
0.08403	1.57365	L-malic
0.11049	1.69705	L-tartaric
-0.19508	7.5525	D-fructose
-0.19779	12.451	D-fructose
-0.2381	10.0613	D-fructose
-0.19574	5.65581	D-fructose
-0.19697	7.86219	D-fructose
0.08307	1.47518	L-malic
-0.19581	4.62362	D-fructose
0.08191	1.59624	L-malic
-0.19818	11.4158	D-fructose
-0.23884	10.251	D-fructose
-0.16375	5.98498	D-fructose
-0.19706	1.54295	D-fructose
-0.19587	8.71637	D-fructose
-0.18919	11.1976	D-fructose
-0.19803	1.39458	D-fructose
-0.19578	1.18774	D-fructose
-0.19809	6.47841	D-fructose
0.10802	2.42992	L-tartaric
0.08248	1.61056	L-malic
-0.23897	10.5322	D-fructose
0.08253	1.59962	L-malic
-0.19684	5.53383	D-fructose
0.11	2.16555	L-tartaric
-0.23967	9.95222	D-fructose
0.10902	1.84573	L-tartaric
0.08349	1.56484	L-malic
-0.1994	3.80821	D-fructose
-0.23898	10.4513	D-fructose
-0.19695	7.19707	D-fructose
0.08256	1.77025	L-malic
-0.19993	9.39131	D-fructose
0.08258	1.6064	L-malic
-0.19364	11.8325	D-fructose
-0.23966	10.0007	D-fructose
-0.23755	9.2497	D-fructose
-0.19439	6.51589	D-fructose
-0.19388	11.717	D-fructose
-0.23713	10.2522	D-fructose
0.11057	2.23256	L-tartaric
0.08416	1.46027	L-malic
-0.16904	7.27196	D-glucose
-0.19611	5.67428	D-fructose
0.08393	1.98661	L-malic
0.11064	2.11893	L-tartaric
0.10966	1.67246	L-tartaric
-0.23814	10.2185	D-fructose
0.10946	1.92732	L-tartaric
-0.19731	6.53062	D-fructose
0.11025	1.61583	L-tartaric
-0.19595	1.45023	D-fructose
-0.19873	5.05855	D-fructose
0.11033	1.70387	L-tartaric
-0.17565	8.25292	D-fructose
-0.24068	10.1111	D-fructose
-0.23548	11.0513	D-fructose
-0.19742	1.4863	D-fructose
-0.19853	10.956	D-fructose
0.10955	1.90502	L-tartaric
0.1105	2.31817	L-tartaric
-0.19822	3.95633	D-fructose
-0.1969	4.39163	D-fructose
-0.19731	6.87402	D-fructose
-0.19751	5.86726	D-fructose
-0.23812	10.2741	D-fructose
0.11044	2.06677	L-tartaric
-0.19815	6.84785	D-fructose
-0.19642	4.91579	D-fructose
0.08453	1.68842	L-malic
0.08318	1.9748	L-malic
-0.2382	10.3517	D-fructose
-0.16582	4.92675	D-glucose
-0.20521	6.42339	D-glucose
0.10968	1.77512	L-tartaric
-0.1994	5.15252	D-fructose
0.10922	1.67742	L-tartaric
-0.23785	10.2584	D-fructose
-0.23683	10.5319	D-fructose
0.11083	1.81457	L-tartaric
0.08417	1.85618	L-malic
-0.19833	9.95116	D-fructose
-0.17456	6.23589	D-fructose
0.08486	1.75719	L-malic
0.08303	1.56827	L-malic
-0.19899	6.25371	D-fructose
-0.18886	9.0146	D-fructose
0.08342	1.53757	L-malic
-0.23786	10.411	D-fructose
-0.2386	10.1054	D-fructose
-0.16544	7.47371	D-glucose
0.08355	1.51172	L-malic
-0.17344	7.76242	D-fructose
0.08401	1.57022	L-malic
-0.19764	1.69301	D-fructose
-0.19939	6.01062	D-fructose
0.11013	1.3433	L-tartaric
0.10981	1.27249	L-tartaric
-0.23762	10.12	D-fructose
-0.16895	6.0869	D-glucose
-0.23698	11.7729	D-fructose
-0.19927	7.76784	D-fructose
0.08281	1.65611	L-malic
-0.1976	1.42026	D-fructose
0.1112	1.49114	L-tartaric
-0.19783	4.61532	D-fructose
0.08283	1.58335	L-malic
-0.19522	6.27287	D-fructose
0.08311	1.41572	L-malic
-0.19519	6.04847	D-fructose
0.11427	1.86662	L-tartaric
-0.1954	1.38573	D-fructose
-0.19779	7.63845	D-fructose
-0.19821	1.39565	D-fructose
-0.20009	8.83577	D-fructose
-0.19785	7.03853	D-fructose
-0.17366	8.61437	D-glucose
0.08325	1.48173	L-malic
-0.17395	7.86173	D-fructose
0.10905	1.6944	L-tartaric
-0.19811	1.66063	D-fructose
0.08277	2.03659	L-malic
-0.17213	6.90695	D-fructose
0.11042	1.91804	L-tartaric
-0.23864	10.104	D-fructose
0.08105	1.72643	L-malic
0.08314	1.39817	L-malic
-0.23764	10.8209	D-fructose
-0.16668	5.03402	D-glucose
0.08234	1.42885	L-malic
-0.19401	6.41132	D-fructose
-0.19766	5.51989	D-fructose
-0.19808	6.72981	D-fructose
0.10943	2.17479	L-tartaric
-0.19812	3.98141	D-fructose
-0.23795	10.3148	D-fructose
-0.1968	4.07673	D-fructose
-0.19461	6.6481	D-fructose
-0.19774	1.39595	D-fructose
-0.19991	4.68032	D-fructose
-0.2352	10.7828	D-fructose
0.08391	1.55535	L-malic
-0.1945	3.91504	D-fructose
-0.1956	4.86394	D-fructose
-0.19473	4.72187	D-fructose
-0.1933	7.08364	D-fructose
-0.19473	3.63441	D-fructose
-0.23863	10.0444	D-fructose
0.111	1.71759	L-tartaric
-0.19873	8.71488	D-fructose
-0.19013	6.17179	D-fructose
0.10982	1.56736	L-tartaric
-0.23713	10.1786	D-fructose
-0.19666	3.36119	D-fructose
-0.19649	1.4081	D-fructose
-0.23811	10.2783	D-fructose
-0.23901	9.91672	D-fructose
-0.24578	10.2803	D-sorbitol
0.08352	1.52322	L-malic
-0.19678	1.31713	D-fructose
0.11053	2.46559	L-tartaric
-0.23803	10.5597	D-fructose
-0.19782	4.51774	D-fructose
0.08325	1.7028	L-malic
-0.19974	5.65515	D-fructose
-0.19882	5.04344	D-fructose
-0.1971	1.4455	D-fructose
0.10867	1.78247	L-tartaric
-0.23829	10.2425	D-fructose
0.11071	2.40211	L-tartaric
-0.19696	3.07133	D-fructose
0.08436	1.88949	L-malic
-0.19789	1.58083	D-fructose
-0.19765	5.37118	D-fructose
0.08369	1.59274	L-malic
0.08336	1.61299	L-malic
0.08487	1.39443	L-malic
0.08405	1.47737	L-malic
0.11016	1.81768	L-tartaric
-0.19562	6.66081	D-fructose
-0.19845	3.86005	D-fructose
-0.17153	6.97265	D-fructose
0.11215	1.82646	L-tartaric
-0.19796	4.40478	D-fructose
-0.19498	13.3697	D-fructose
0.10878	1.7811	L-tartaric
-0.19827	5.02668	D-fructose
-0.16514	4.94809	D-glucose
0.1116	2.36322	L-tartaric
-0.16853	6.18246	D-fructose
-0.1958	5.27123	D-fructose
-0.19803	3.88698	D-fructose
-0.19766	7.66545	D-fructose
-0.19749	1.69955	D-fructose
0.08306	1.58786	L-malic
-0.19772	3.67207	D-fructose
-0.19966	5.61706	D-fructose
-0.19868	9.04289	D-fructose
0.11005	1.69361	L-tartaric
-0.23831	10.2858	D-fructose
-0.19642	7.60167	D-fructose
0.08396	1.6959	L-malic
0.0836	1.72898	L-malic
0.08434	1.79668	L-malic
-0.23731	10.4148	D-fructose
0.11088	1.79901	L-tartaric
0.08387	1.57984	L-malic
0.11144	1.61883	L-tartaric
0.08198	1.60138	L-malic
-0.23742	10.2866	D-fructose
-0.19856	7.66611	D-fructose
0.0835	1.56512	L-malic
-0.19743	1.52248	D-fructose
0.11044	1.97584	L-tartaric
0.11099	1.95057	L-tartaric
-0.19801	6.2106	D-fructose
-0.19991	7.19336	D-fructose
-0.19591	5.89376	D-fructose
0.11077	1.67347	L-tartaric
-0.1954	8.6396	D-fructose
0.08274	1.65685	L-malic
-0.20113	9.19599	D-fructose
0.11111	1.77636	L-tartaric
-0.23418	10.1486	D-fructose
-0.23683	10.6625	D-fructose
0.08484	1.50212	L-malic
-0.19753	5.58602	D-fructose
-0.19726	2.81498	D-fructose
-0.17208	5.77097	D-fructose
-0.19685	1.40536	D-fructose
-0.19764	1.30525	D-fructose
0.10948	1.69019	L-tartaric
0.10963	1.69561	L-tartaric
0.0838	1.62159	L-malic
-0.20045	6.88096	D-fructose
0.10974	1.66374	L-tartaric
-0.23873	10.2341	D-fructose
-0.19396	13.4353	D-fructose
-0.19445	5.42642	D-fructose
0.0838	1.49656	L-malic
-0.19794	1.34769	D-fructose
-0.19948	4.28526	D-fructose
0.11197	1.85564	L-tartaric
-0.23317	10.4273	D-fructose
-0.23747	10.5092	D-fructose
-0.19778	2.62406	D-fructose
-0.19872	7.89557	D-fructose
-0.23819	9.86704	D-fructose
-0.19695	1.2954	D-fructose
0.0838	1.64988	L-malic
0.08323	1.63065	L-malic
-0.23595	10.2859	D-fructose
0.11238	1.7102	L-tartaric
-0.17455	6.51193	D-fructose
0.11106	2.13504	L-tartaric
-0.19354	9.59165	D-fructose
-0.17115	7.58734	D-fructose
-0.19677	1.45518	D-fructose
0.08375	1.29525	L-malic
0.08487	1.50405	L-malic
-0.23901	9.91262	D-fructose
-0.17526	6.32863	D-fructose
-0.19698	1.39394	D-fructose
0.08386	1.41305	L-malic
-0.1964	5.21191	D-fructose
-0.23282	10.2302	D-fructose
0.08345	1.41039	L-malic
0.11031	2.37269	L-tartaric
-0.19655	3.61768	D-fructose
0.08437	1.6986	L-malic
0.11081	2.42685	L-tartaric
-0.23828	10.2199	D-fructose
0.0841	1.50441	L-malic
-0.19821	8.57686	D-fructose
0.08142	1.47583	L-malic
-0.23864	10.4317	D-fructose
-0.23707	10.841	D-fructose
-0.19761	2.8574	D-fructose
0.11122	2.05068	L-tartaric
-0.19668	1.38202	D-fructose
-0.23818	10.2342	D-fructose
-0.19361	11.1707	D-fructose
0.11026	1.93699	L-tartaric
0.11052	1.81806	L-tartaric
-0.19433	12.0134	D-fructose
-0.2019	6.27694	D-fructose
-0.19857	6.68284	D-fructose
-0.2377	10.3447	D-fructose
-0.19452	11.6282	D-fructose
-0.24021	11.2334	D-fructose
0.08111	1.46378	L-malic
-0.19038	11.3075	D-fructose
0.11055	1.82879	L-tartaric
-0.19995	4.9287	D-fructose
-0.19639	8.8088	D-fructose
0.11065	1.99299	L-tartaric
0.08238	1.49164	L-malic
-0.19602	3.74664	D-fructose
0.11022	1.84828	L-tartaric
0.11094	2.0549	L-tartaric
-0.17324	6.45598	D-fructose
-0.19729	7.27683	D-fructose
-0.19697	3.65188	D-fructose
-0.19407	12.6953	D-fructose
-0.23609	10.9425	D-fructose
-0.16836	4.53806	D-glucose
-0.16959	6.3527	D-fructose
-0.1968	1.40972	D-fructose
0.08384	1.49672	L-malic
0.11085	2.03037	L-tartaric
-0.17141	6.50758	D-fructose
-0.16765	6.63722	D-fructose
-0.19326	5.65294	D-fructose
-0.23855	10.2893	D-fructose
0.11031	1.92002	L-tartaric
-0.19872	6.70578	D-fructose
0.08325	1.49434	L-malic
-0.19667	1.51203	D-fructose
-0.23714	10.633	D-fructose
-0.16226	4.84799	D-glucose
-0.19498	1.60783	D-fructose
-0.19766	7.81009	D-fructose
-0.19629	1.37768	D-fructose
-0.23641	10.311	D-fructose
-0.19645	1.5244	D-fructose
-0.23815	11.3361	D-fructose
0.08023	1.45643	L-malic
-0.19716	1.49825	D-fructose
-0.19567	4.27271	D-fructose
0.08253	1.6487	L-malic
-0.19812	6.17344	D-fructose
0.08459	1.94658	L-malic
-0.23815	10.3841	D-fructose
0.08436	1.70706	L-malic
0.11048	2.1108	L-tartaric
-0.23808	10.3536	D-fructose
-0.19685	5.66058	D-fructose
-0.19763	1.48485	D-fructose
0.1112	2.09512	L-tartaric
-0.1718	7.6833	D-fructose
-0.23814	10.5443	D-fructose
-0.19764	12.8687	D-fructose
-0.17146	6.94323	D-fructose
-0.19644	4.87102	D-fructose
-0.23848	10.2323	D-fructose
-0.23903	10.339	D-fructose
0.0826	1.71291	L-malic
0.11025	2.02597	L-tartaric
0.11021	1.90563	L-tartaric
0.08318	1.38853	L-malic
0.0825	1.6378	L-malic
-0.23617	12.0831	D-fructose
0.1099	1.99877	L-tartaric
-0.19672	3.19733	D-fructose
-0.19649	5.94418	D-fructose
-0.16836	6.60251	D-fructose
-0.19785	6.50028	D-fructose
-0.19947	6.9483	D-fructose
0.11077	2.06888	L-tartaric
-0.19822	6.71992	D-fructose
0.08361	1.6765	L-malic
-0.19781	7.57528	D-fructose
-0.19828	1.45808	D-fructose
0.08122	1.70938	L-malic
-0.22963	11.1381	D-glucose
0.08267	1.6148	L-malic
0.1103	1.97213	L-tartaric
0.10946	1.90941	L-tartaric
-0.19826	4.96186	D-fructose
-0.23927	10.1754	D-fructose
-0.19866	5.30456	D-fructose
0.08161	1.88244	L-malic
-0.23754	10.8853	D-fructose
-0.19928	6.1123	D-fructose
-0.16412	4.44838	D-glucose
0.08278	1.51505	L-malic
0.11003	2.02746	L-tartaric
-0.19702	8.23667	D-fructose
-0.19758	1.35087	D-fructose
0.1096	2.22454	L-tartaric
0.08353	1.58446	L-malic
-0.19191	12.7669	D-fructose
0.08323	1.78758	L-malic
-0.19639	3.0426	D-fructose
-0.19777	1.566	D-fructose
-0.23695	10.3692	D-fructose
-0.19817	7.24381	D-fructose
-0.17908	6.04193	D-fructose
0.08384	1.64978	L-malic
0.08316	1.83792	L-malic
0.11002	1.84756	L-tartaric
-0.19787	3.37711	D-fructose
0.08365	1.41959	L-malic
0.11051	2.17228	L-tartaric
0.08353	1.40695	L-malic
-0.18831	9.41956	D-fructose
-0.17178	6.92298	D-fructose
0.08166	1.72092	L-malic
0.08447	1.662	L-malic
-0.1683	3.82839	D-glucose
-0.19715	6.22826	D-fructose
-0.19685	6.61051	D-fructose
0.08357	1.55641	L-malic
-0.20118	5.66234	D-fructose
0.08466	1.27411	L-malic
0.11034	2.10338	L-tartaric
-0.23775	10.3692	D-fructose
-0.19704	8.57636	D-fructose
-0.19765	8.01988	D-fructose
-0.17786	8.61387	D-fructose
-0.16933	7.1632	D-fructose
-0.1976	7.57276	D-fructose
-0.16714	6.60681	D-fructose
0.11139	1.78389	L-tartaric
0.08419	1.73286	L-malic
-0.16336	5.9536	D-fructose
0.08166	1.60099	L-malic
0.11053	1.80751	L-tartaric
-0.19769	8.39631	D-fructose
-0.17349	6.54257	D-fructose
-0.2396	9.74779	D-fructose
-0.19788	1.59649	D-fructose
-0.20006	4.40669	D-fructose
-0.23707	10.6634	D-fructose
-0.16896	6.54782	D-fructose
-0.23696	10.5156	D-fructose
0.08299	1.63183	L-malic
-0.19939	5.84873	D-fructose
-0.19652	4.0534	D-fructose
-0.19851	6.99651	D-fructose
-0.19852	8.18225	D-fructose
-0.19656	6.97621	D-fructose
0.10987	1.93001	L-tartaric
-0.1972	3.24562	D-fructose
0.08247	1.61648	L-malic
0.1099	2.22212	L-tartaric
-0.18772	11.5033	D-fructose
0.11047	2.07631	L-tartaric
-0.19769	1.50865	D-fructose
0.084	1.67951	L-malic
0.08344	1.52819	L-malic
-0.16783	7.15503	D-glucose
0.08319	1.39735	L-malic
0.08204	1.38617	L-malic
-0.17392	6.6055	D-fructose
-0.23562	11.4522	D-fructose
-0.17043	6.84729	D-fructose
-0.19527	7.84151	D-fructose
-0.19102	4.23747	D-fructose
0.08351	1.56728	L-malic
-0.19476	10.4367	D-fructose
-0.19868	6.7228	D-fructose
-0.19794	1.60835	D-fructose
0.1095	2.46763	L-tartaric
0.08194	1.41944	L-malic
-0.19783	1.50508	D-fructose
-0.19693	1.64859	D-fructose
-0.24302	9.92886	D-fructose
-0.19965	3.8247	D-fructose
0.08187	1.5722	L-malic
0.08349	1.67742	L-malic
0.08241	1.40494	L-malic
-0.18822	10.0912	D-fructose
0.1099	1.8178	L-tartaric
-0.23627	10.4981	D-fructose
-0.19748	6.37857	D-fructose
-0.1638	4.40835	D-glucose
0.10956	1.91932	L-tartaric
-0.19862	2.80266	D-fructose
0.11178	2.27962	L-tartaric
0.08403	1.44293	L-malic
-0.1978	1.47421	D-fructose
-0.19798	3.81092	D-fructose
0.10974	2.01034	L-tartaric
-0.19408	8.0835	D-fructose
-0.19791	1.49993	D-fructose
-0.23706	10.0955	D-fructose
0.08331	1.56529	L-malic
-0.17338	7.63467	D-fructose
-0.19503	7.1196	D-fructose
0.1099	1.65985	L-tartaric
-0.17286	7.24337	D-fructose
-0.19563	8.47347	D-fructose
-0.19671	6.03528	D-fructose
-0.19818	1.27603	D-fructose
-0.19	8.97496	D-fructose
0.10954	1.97994	L-tartaric
-0.23838	10.2159	D-fructose
-0.19852	8.76972	D-fructose
-0.19344	8.51954	D-fructose
0.1103	1.75724	L-tartaric
-0.19892	7.35795	D-fructose
0.10979	1.99915	L-tartaric
0.08328	1.54841	L-malic
-0.19154	12.4735	D-fructose
-0.16943	6.93829	D-fructose
0.08289	1.76511	L-malic
-0.238	10.5252	D-fructose
0.08137	1.77941	L-malic
0.08123	1.68928	L-malic
0.08241	1.57489	L-malic
-0.1977	5.6199	D-fructose
-0.19857	4.20481	D-fructose
-0.1972	5.77653	D-fructose
-0.16573	4.19257	D-glucose
-0.19805	4.06304	D-fructose
0.11026	1.68766	L-tartaric
0.11083	1.69504	L-tartaric
-0.19886	5.53608	D-fructose
0.11075	1.5194	L-tartaric
-0.19907	3.10536	D-fructose
-0.19975	7.32345	D-fructose
-0.18959	9.56798	D-fructose
-0.19823	1.63567	D-fructose
-0.19835	11.1695	D-fructose
-0.16855	6.56337	D-glucose
0.08326	1.58757	L-malic
0.11031	2.04872	L-tartaric
-0.23719	10.3767	D-fructose
-0.1966	6.53242	D-fructose
-0.19356	10.3862	D-fructose
-0.20275	4.85314	D-fructose
-0.23812	10.2601	D-fructose
-0.17158	7.0382	D-fructose
-0.1991	7.36928	D-fructose
0.11005	1.94985	L-tartaric
-0.19876	5.42496	D-fructose
-0.19481	7.22186	D-fructose
0.10998	1.78294	L-tartaric
-0.19801	5.61697	D-fructose
0.08299	1.62872	L-malic
-0.1664	3.633	D-glucose
-0.16947	6.84906	D-fructose
-0.20031	9.25012	D-fructose
-0.19702	4.52484	D-fructose
0.08318	1.82099	L-malic
-0.19779	5.93231	D-fructose
0.11035	1.92436	L-tartaric
-0.19918	3.02774	D-fructose
-0.1968	4.8635	D-fructose
0.08166	1.89529	L-malic
-0.20179	9.22836	D-fructose
-0.19944	6.06917	D-fructose
-0.19812	4.17501	D-fructose
0.11055	1.94987	L-tartaric
0.08242	2.03404	L-malic
-0.19519	9.64074	D-fructose
-0.19866	5.98226	D-fructose
0.10941	1.85975	L-tartaric
-0.19828	6.43439	D-fructose
0.0811	1.60522	L-malic
-0.16999	6.1374	D-fructose
-0.19402	5.58621	D-fructose
0.08378	1.46249	L-malic
-0.16763	4.85437	D-glucose
-0.23796	10.0076	D-fructose
-0.19809	7.12764	D-fructose
0.08317	1.54644	L-malic
0.11005	2.44484	L-tartaric
-0.19708	1.48901	D-fructose
0.08257	1.7521	L-malic
-0.23846	10.4267	D-fructose
-0.16601	5.34804	D-glucose
-0.2366	10.6087	D-fructose
0.11058	1.69851	L-tartaric
-0.19708	1.52052	D-fructose
-0.19921	6.9437	D-fructose
0.11051	2.11762	L-tartaric
0.08194	1.36731	L-malic
-0.19802	5.59475	D-fructose
-0.1981	4.8244	D-fructose
0.11004	1.92649	L-tartaric
-0.19649	8.19746	D-fructose
0.08245	1.57248	L-malic
0.11076	1.90859	L-tartaric
-0.23704	10.6037	D-fructose
0.10962	2.02124	L-tartaric
-0.19765	1.56582	D-fructose
-0.17241	6.87632	D-fructose
-0.16258	6.85211	D-fructose
0.08219	1.6466	L-malic
-0.1948	6.79377	D-fructose
-0.19631	4.49691	D-fructose
-0.1968	6.86853	D-fructose
0.08166	1.40697	L-malic
-0.19727	1.57409	D-fructose
-0.19635	8.05798	D-fructose
0.10975	2.0563	L-tartaric
0.08243	1.40491	L-malic
0.08287	1.64662	L-malic
-0.18939	11.7721	D-fructose
-0.19839	7.14716	D-fructose
0.11419	2.10767	L-tartaric
0.11523	1.73853	L-tartaric
0.10989	1.86674	L-tartaric
-0.24584	10.4547	D-glucose
-0.19801	1.35376	D-fructose
-0.2374	10.5211	D-fructose
0.11061	2.31289	L-tartaric
-0.19395	8.60479	D-fructose
-0.1994	6.01518	D-fructose
-0.17338	8.97776	D-glucose
-0.19388	11.6341	D-fructose
-0.19387	13.1158	D-fructose
-0.17319	6.81293	D-fructose
0.0822	1.64332	L-malic
0.10988	2.21524	L-tartaric
-0.19551	4.87172	D-fructose
-0.23453	10.7952	D-fructose
0.11061	1.31661	L-tartaric
0.08266	1.3177	L-malic
-0.19848	3.80271	D-fructose
-0.19828	6.45094	D-fructose
0.11018	1.80428	L-tartaric
-0.19719	2.13496	D-fructose
0.11001	1.75787	L-tartaric
0.1105	1.99329	L-tartaric
0.08203	1.52803	L-malic
-0.16465	4.62267	D-glucose
-0.19872	5.93172	D-fructose
-0.19415	1.67871	D-fructose
0.10988	1.84341	L-tartaric
-0.19917	1.86584	D-fructose
-0.1983	4.39251	D-fructose
-0.19818	6.27218	D-fructose
-0.19223	11.6696	D-fructose
0.11109	1.64154	L-tartaric
-0.19696	2.49279	D-fructose
0.08168	1.65704	L-malic
0.07929	1.35979	L-malic
0.08033	1.64368	L-malic
0.11063	2.39025	L-tartaric
-0.19751	1.42445	D-fructose
-0.19567	3.70914	D-fructose
0.08316	1.75709	L-malic
0.08895	1.60335	L-malic
-0.19711	1.63634	D-fructose
0.10974	1.83009	L-tartaric
0.11076	2.32672	L-tartaric
0.08143	1.36683	L-malic
0.11048	2.0215	L-tartaric
-0.20631	9.18397	xylitol
-0.2369	10.7081	D-fructose
-0.19703	2.84031	D-fructose
0.10858	1.72013	L-tartaric
0.08207	1.50197	L-malic
0.11044	2.48856	L-tartaric
-0.19715	1.55809	D-fructose
0.08307	1.56119	L-malic
-0.23816	10.0341	D-fructose
0.08302	1.74999	L-malic
-0.1985	5.75859	D-fructose
-0.23831	10.5495	D-fructose
0.08216	1.57984	L-malic
0.10978	1.94621	L-tartaric
-0.19724	5.01465	D-fructose
0.0823	1.69472	L-malic
-0.19862	9.11401	D-fructose
0.10987	1.7375	L-tartaric
-0.19872	1.52621	D-fructose
0.10909	1.6928	L-tartaric
-0.19947	6.15574	D-fructose
-0.196	12.2639	D-fructose
-0.23792	10.437	D-fructose
0.10996	2.06424	L-tartaric
0.08218	1.46945	L-malic
0.08145	1.65268	L-malic
-0.23867	10.5417	D-fructose
0.08352	1.55068	L-malic
0.11125	1.76968	L-tartaric
-0.23948	10.1169	D-fructose
-0.1974	4.17264	D-fructose
-0.23903	10.0588	D-fructose
-0.2008	6.96327	D-fructose
-0.23774	10.4218	D-fructose
-0.19985	6.4258	D-fructose
-0.19572	7.36618	D-fructose
0.08102	1.74191	L-malic
-0.17358	7.11463	D-fructose
-0.19867	5.61946	D-fructose
0.08287	1.61737	L-malic
-0.19711	1.68435	D-fructose
-0.17417	6.52965	D-fructose
0.08146	1.40612	L-malic
-0.1989	7.10497	D-fructose
0.08249	1.63821	L-malic
-0.19824	6.07239	D-fructose
0.0816	1.5841	L-malic
-0.19699	1.54662	D-fructose
-0.17258	6.76147	D-fructose
-0.19733	4.97128	D-fructose
0.10936	1.73957	L-tartaric
-0.23884	10.5984	D-fructose
0.08489	1.56702	L-malic
-0.23979	10.4155	D-fructose
-0.1981	5.05599	D-fructose
-0.19531	5.06578	D-fructose
-0.19574	6.01826	D-fructose
-0.2386	10.3982	D-fructose
-0.17195	6.78015	D-fructose
-0.23831	10.4612	D-fructose
0.10998	1.70239	L-tartaric
0.08094	1.54421	L-malic
-0.19981	9.45984	D-fructose
0.08196	1.65967	L-malic
0.10673	1.79307	L-tartaric
-0.2382	10.0785	D-fructose
-0.19763	4.38467	D-fructose
0.0828	1.51891	L-malic
-0.19956	8.27665	D-fructose
0.10999	2.2269	L-tartaric
0.11004	1.92393	L-tartaric
0.11117	1.99991	L-tartaric
0.083	1.45132	L-malic
-0.20107	8.11114	D-fructose
-0.19429	12.1416	D-fructose
0.0823	1.7693	L-malic
0.08252	1.60374	L-malic
-0.199	7.76524	D-fructose
0.11125	1.38202	L-tartaric
-0.19878	1.63467	D-fructose
0.10951	1.79149	L-tartaric
-0.16883	6.89709	D-fructose
-0.19794	4.60527	D-fructose
-0.20092	6.86647	D-fructose
0.08111	1.55746	L-malic
-0.197	1.55155	D-fructose
0.08238	1.40125	L-malic
-0.18854	11.0247	D-fructose
-0.1976	6.90569	D-fructose
-0.19843	5.39731	D-fructose
-0.19838	2.96963	D-fructose
-0.19983	6.02658	D-fructose
-0.19756	6.35019	D-fructose
-0.19849	6.45999	D-fructose
-0.16409	4.09046	D-glucose
0.10973	2.34736	L-tartaric
0.10994	2.01312	L-tartaric
-0.19352	9.41297	D-fructose
-0.1968	6.71947	D-fructose
-0.1675	6.53716	D-fructose
0.08083	1.39257	L-malic
0.11192	1.38703	L-tartaric
0.10873	1.88289	L-tartaric
0.08072	1.63584	L-malic
-0.19837	6.86802	D-fructose
-0.1974	1.58901	D-fructose
0.08278	1.89561	L-malic
-0.19461	9.14215	D-fructose
-0.23839	9.97283	D-fructose
-0.19946	6.44446	D-fructose
0.08275	1.6472	L-malic
0.08409	1.31884	L-malic
-0.19806	1.75983	D-fructose
-0.19668	6.9372	D-fructose
0.10962	1.78986	L-tartaric
-0.18986	5.98559	D-fructose
-0.19239	5.70821	D-fructose
-0.1962	9.77525	D-fructose
0.08201	1.53455	L-malic
-0.19743	5.50039	D-fructose

## Sheet: Fig_5_g
Lemon juice scatter plot					Lemon juice proportion
ΔI/I0	S.D.	label			target cis-diols	pore1_porprotion	pore2_porprotion	pore3_porprotion	mean	standard deviation
-0.2025	2.28275	D-fructose			CAT	N.A.	N.A.	N.A.	N.A.	N.A.
-0.19863	4.6303	D-fructose			3-CQA	N.A.	N.A.	N.A.	N.A.	N.A.
0.0911	1.61733	L-malic			D-SOR	N.A.	N.A.	N.A.	N.A.	N.A.
-0.19724	6.27481	D-fructose			XYL	N.A.	N.A.	N.A.	N.A.	N.A.
0.14937	9.06434	isocitric			L-MA	0.43469	0.38917	0.42263	0.4155	0.02359
0.15079	9.08283	isocitric			L-TA	0.00209	N.A.	N.A.	0.00209	N.A.
0.1368	11.1144	isocitric			CA	0.09091	0.05517	0.06892	0.07167	0.01803
-0.19746	7.09705	D-fructose			ICIT	0.18913	0.09127	0.10663	0.12901	0.05263
-0.19711	4.12539	D-fructose			D-GLC	0.0209	0.08927	0.05592	0.05536	0.03419
-0.19606	3.85911	D-fructose			D-FRU	0.26228	0.37513	0.3459	0.32777	0.05857
-0.20162	6.67177	D-fructose
0.09013	1.51855	L-malic
0.09103	1.50605	L-malic			N.A.:not detected
0.0921	1.88364	L-malic
-0.19443	5.74202	D-fructose
0.14917	9.03114	isocitric
0.14666	9.07041	isocitric
0.1366	10.8006	isocitric
0.16919	10.0197	citric
0.17154	6.76051	citric
0.09087	1.54958	L-malic
0.08996	1.42854	L-malic
0.09071	1.47392	L-malic
0.09147	1.47197	L-malic
0.09146	1.59686	L-malic
-0.19627	4.49348	D-fructose
0.09041	1.61874	L-malic
-0.19669	5.77276	D-fructose
0.15512	7.22908	isocitric
0.09135	1.64656	L-malic
0.14657	9.85073	isocitric
0.09143	1.55562	L-malic
-0.19683	1.78093	D-fructose
0.09181	1.63021	L-malic
0.14935	8.37027	isocitric
-0.2396	9.2415	D-fructose
0.15331	7.32217	isocitric
-0.19664	4.35118	D-fructose
0.09096	1.49456	L-malic
-0.19638	4.41995	D-fructose
0.09088	1.41213	L-malic
-0.20236	3.18349	D-fructose
0.13711	10.7785	isocitric
0.17108	9.38506	citric
0.09022	1.59459	L-malic
-0.19608	3.62202	D-fructose
0.1706	11.0225	citric
0.17097	9.89105	citric
0.17024	9.1311	citric
0.09018	1.39411	L-malic
0.09021	1.78678	L-malic
-0.19828	3.73	D-fructose
0.08923	1.67291	L-malic
0.09086	1.4617	L-malic
0.08874	1.53664	L-malic
0.14391	9.55862	isocitric
-0.20174	3.93329	D-fructose
0.09128	1.62795	L-malic
0.17146	7.53121	citric
0.17096	8.4672	citric
0.17172	7.0583	citric
0.17577	8.60847	citric
0.17185	7.21099	citric
-0.23946	8.90768	D-fructose
-0.19694	3.60206	D-fructose
0.09034	1.47179	L-malic
0.09026	1.49463	L-malic
-0.238	9.54644	D-fructose
0.14177	10.0429	isocitric
0.09095	1.42806	L-malic
-0.19686	1.45788	D-fructose
0.15558	7.60682	isocitric
0.09017	1.54094	L-malic
0.09048	1.54393	L-malic
-0.1984	5.21944	D-fructose
0.08843	1.69862	L-malic
-0.2392	9.15693	D-fructose
-0.19563	4.96711	D-fructose
-0.19915	5.55823	D-fructose
0.08992	1.5246	L-malic
-0.23716	9.84179	D-fructose
-0.19729	4.313	D-fructose
0.13369	11.1711	isocitric
0.15588	9.04357	isocitric
0.09065	1.97924	L-malic
0.0907	1.62353	L-malic
-0.23959	8.98266	D-fructose
0.08915	3.48187	L-malic
-0.19815	7.75418	D-fructose
0.09149	1.49977	L-malic
-0.20213	2.3342	D-fructose
0.172	10.9292	citric
0.17133	8.79398	citric
0.09122	1.54321	L-malic
0.09059	1.23863	L-malic
0.09021	2.0351	L-malic
0.17356	6.21729	citric
0.17207	9.1929	citric
-0.19723	5.17922	D-fructose
-0.19734	5.10809	D-fructose
0.08896	1.68766	L-malic
-0.19949	7.10796	D-fructose
0.09084	1.56601	L-malic
0.09128	1.70547	L-malic
-0.19126	7.3962	D-fructose
0.14628	10.0126	isocitric
0.09011	1.24302	L-malic
-0.20194	2.49533	D-fructose
-0.19346	5.80411	D-fructose
0.09003	1.34798	L-malic
0.08956	1.83306	L-malic
-0.19566	2.82659	D-fructose
0.09181	1.64456	L-malic
0.09134	1.50609	L-malic
0.17342	6.36399	citric
0.09059	2.31677	L-malic
-0.19081	6.63048	D-fructose
0.09081	1.53065	L-malic
0.09136	1.70335	L-malic
0.15609	7.38836	isocitric
-0.23853	8.81273	D-fructose
-0.23797	8.97261	D-fructose
-0.19801	2.38494	D-fructose
0.1549	7.1551	isocitric
0.0915	1.50795	L-malic
0.09122	1.5515	L-malic
-0.19588	2.72969	D-fructose
0.08979	1.47595	L-malic
0.09057	1.63594	L-malic
-0.19727	2.37546	D-fructose
0.12419	10.8486	isocitric
0.0911	1.44787	L-malic
0.09144	1.62246	L-malic
-0.19611	4.57804	D-fructose
0.08979	2.02586	L-malic
0.14964	8.92613	isocitric
-0.19626	1.54177	D-fructose
-0.23836	8.98156	D-fructose
-0.18509	6.02979	D-fructose
0.09095	1.68128	L-malic
-0.20254	2.51002	D-fructose
0.09044	1.54866	L-malic
-0.19727	4.5908	D-fructose
-0.19755	4.5552	D-fructose
-0.16642	5.14683	D-glucose
0.08945	1.73972	L-malic
0.08979	1.4995	L-malic
0.09018	1.6084	L-malic
0.08994	1.87272	L-malic
0.09129	1.76245	L-malic
0.09157	1.59677	L-malic
-0.1963	3.1049	D-fructose
-0.19532	6.35183	D-fructose
0.09102	1.40279	L-malic
-0.19625	1.64182	D-fructose
-0.19674	3.5817	D-fructose
0.15473	7.40458	isocitric
0.15127	8.21801	isocitric
0.09031	1.49261	L-malic
0.09217	1.24955	L-malic
-0.19581	5.91218	D-fructose
0.09156	1.87382	L-malic
-0.19428	6.31601	D-fructose
0.09032	1.42157	L-malic
0.15224	8.04814	isocitric
0.13531	11.1219	isocitric
-0.23841	8.99901	D-fructose
-0.19685	3.01197	D-fructose
0.15017	8.45158	isocitric
-0.19625	4.18487	D-fructose
0.09013	1.56137	L-malic
-0.19673	4.69888	D-fructose
0.14658	9.15759	isocitric
0.08893	1.69274	L-malic
0.09038	1.47858	L-malic
0.09078	1.54054	L-malic
0.09018	1.54087	L-malic
0.09036	1.54721	L-malic
0.15172	7.58928	isocitric
0.1527	8.40508	isocitric
-0.1957	3.88917	D-fructose
-0.20452	3.18858	D-fructose
0.1712	9.80199	citric
0.08982	1.98455	L-malic
0.17035	7.70232	citric
-0.19674	5.77943	D-fructose
0.0912	1.31524	L-malic
0.09041	1.16334	L-malic
0.14628	9.91377	isocitric
-0.23875	8.80272	D-fructose
-0.2338	10.0018	D-glucose
0.08994	1.82258	L-malic
-0.16796	5.41792	D-glucose
-0.23856	8.99975	D-fructose
-0.20188	2.56733	D-fructose
0.09015	1.53625	L-malic
-0.19576	1.6662	D-fructose
0.09018	1.98551	L-malic
0.09028	1.58524	L-malic
0.08976	1.32917	L-malic
0.13952	10.478	isocitric
0.16988	9.01657	citric
0.09136	1.27812	L-malic
0.09118	1.65982	L-malic
0.15292	7.44474	isocitric
-0.19716	4.1106	D-fructose
0.09188	1.61461	L-malic
-0.19701	6.70533	D-fructose
-0.19788	7.42081	D-fructose
0.09123	1.40359	L-malic
0.13515	11.077	isocitric
0.0917	1.45452	L-malic
0.0907	1.63922	L-malic
0.09184	1.48917	L-malic
0.09019	1.64681	L-malic
0.09104	1.66399	L-malic
-0.19683	1.57367	D-fructose
0.09136	1.58053	L-malic
0.08944	1.70773	L-malic
0.09019	1.73348	L-malic
-0.19626	1.61619	D-fructose
0.17149	6.83791	citric
0.0908	1.61781	L-malic
0.09059	1.68405	L-malic
0.09001	1.72645	L-malic
0.12817	11.3257	isocitric
0.09083	1.34443	L-malic
0.09049	1.39098	L-malic
-0.19733	3.88487	D-fructose
-0.19522	4.58848	D-fructose
0.09044	1.70737	L-malic
0.09014	1.56439	L-malic
0.09224	1.78475	L-malic
-0.19481	5.03766	D-fructose
0.08924	1.69765	L-malic
0.09011	1.55868	L-malic
0.09069	1.32961	L-malic
0.09048	1.51028	L-malic
0.09059	1.58599	L-malic
-0.19223	7.59543	D-fructose
-0.196	1.09758	D-fructose
0.09021	1.43626	L-malic
0.09027	1.52631	L-malic
0.08903	1.50898	L-malic
0.14566	9.68156	isocitric
0.16904	8.68392	citric
-0.16493	4.37783	D-glucose
0.08974	1.85569	L-malic
-0.19581	4.85045	D-fructose
0.09014	1.52861	L-malic
-0.1967	4.3497	D-fructose
-0.16972	4.41409	D-glucose
-0.19531	1.50354	D-fructose
0.08928	1.54163	L-malic
-0.23705	9.2618	D-fructose
0.12933	10.9374	isocitric
0.15192	7.75511	isocitric
-0.19914	5.76158	D-fructose
0.15183	8.61446	isocitric
0.09067	1.71741	L-malic
0.08966	1.81623	L-malic
-0.19165	6.039	D-fructose
0.08957	1.69493	L-malic
0.14566	9.72313	isocitric
0.08956	1.7735	L-malic
0.14902	9.23099	isocitric
0.08834	1.54525	L-malic
0.13887	10.8488	isocitric
-0.1953	5.41938	D-fructose
0.13822	10.6878	isocitric
0.14132	10.4668	isocitric
-0.19917	7.35345	D-fructose
-0.19941	5.66143	D-fructose
0.08913	1.63055	L-malic
-0.19681	6.31779	D-fructose
0.08918	1.65974	L-malic
-0.19591	5.30768	D-fructose
0.13591	11.273	isocitric
0.08991	1.69777	L-malic
0.09047	1.42719	L-malic
-0.19733	4.98404	D-fructose
-0.19522	4.3029	D-fructose
0.09006	1.59222	L-malic
-0.19595	1.4182	D-fructose
0.09001	1.59983	L-malic
0.08934	1.57549	L-malic
-0.2361	9.44979	D-fructose
0.08987	1.79642	L-malic
0.08987	1.36802	L-malic
0.08955	1.43126	L-malic
-0.2377	8.88413	D-fructose
0.15194	8.40908	isocitric
0.15219	7.86763	isocitric
0.0894	1.83523	L-malic
0.12333	11.3827	isocitric
0.09118	1.63931	L-malic
0.09063	1.80179	L-malic
0.08848	1.63948	L-malic
0.09053	1.62333	L-malic
-0.19599	3.72605	D-fructose
0.08985	1.43868	L-malic
0.09207	1.5907	L-malic
-0.19289	5.42211	D-fructose
-0.16677	5.62616	D-glucose
0.13852	10.5696	isocitric
-0.16115	4.70243	D-glucose
0.08926	1.48473	L-malic
-0.19631	3.69682	D-fructose
0.08898	1.2496	L-malic
0.14213	10.3542	isocitric
-0.19459	1.58324	D-fructose
0.08983	1.65635	L-malic
0.16946	8.13999	citric
0.17362	8.04765	citric
0.17546	7.06545	citric
-0.19537	3.62669	D-fructose
-0.23817	8.90909	D-fructose
-0.23751	9.17264	D-fructose
-0.19678	6.04771	D-fructose
0.08888	1.65368	L-malic
0.1448	10.4585	isocitric
-0.19547	2.04163	D-fructose
0.0903	1.55745	L-malic
0.13744	11.3999	isocitric
0.08878	1.63061	L-malic
-0.19564	4.67905	D-fructose
-0.19573	2.11849	D-fructose
0.08918	1.45023	L-malic
0.14966	8.68657	isocitric
-0.19477	2.18784	D-fructose
-0.1932	4.28842	D-fructose
0.17687	6.47747	citric
0.16935	7.49713	citric
0.08883	1.66754	L-malic
-0.1952	2.46426	D-fructose
0.08994	1.63545	L-malic
0.09023	1.46235	L-malic
0.1478	9.31449	isocitric
0.08922	1.78263	L-malic
-0.1677	5.26328	D-glucose
0.09046	1.2657	L-malic
0.14286	10.489	isocitric
0.08952	1.45797	L-malic
0.09018	1.49172	L-malic
0.14902	9.17328	isocitric
0.08901	1.92022	L-malic
0.091	1.61192	L-malic
0.16274	6.83563	citric
0.17666	7.48524	citric
0.1782	7.62253	citric
0.16909	9.46522	citric
0.15165	8.00605	isocitric
-0.19607	3.88972	D-fructose
0.14244	10.5977	isocitric
0.08801	1.41674	L-malic
0.08933	1.40025	L-malic
0.13916	10.729	isocitric
0.08987	1.59416	L-malic
0.09024	1.67414	L-malic
0.15183	8.35591	isocitric
0.08973	1.41622	L-malic
0.09007	1.42235	L-malic
-0.19458	3.65505	D-fructose
0.14411	10.0777	isocitric
0.09167	1.71539	L-malic
-0.19564	4.48368	D-fructose
0.13531	11.3138	isocitric
0.09011	1.68345	L-malic
-0.19715	2.34362	D-fructose
0.14682	9.54429	isocitric
0.1467	9.69988	isocitric
0.08878	1.70798	L-malic
0.09003	1.63287	L-malic
0.08772	1.39437	L-malic
0.08914	1.72513	L-malic
0.1448	10.661	isocitric
0.12893	11.2047	isocitric
-0.18924	3.57903	D-fructose
0.14953	9.36531	isocitric
0.08913	1.71325	L-malic
0.15346	6.98685	isocitric
-0.23804	8.73983	D-fructose
-0.23789	8.86761	D-fructose
0.08909	1.28043	L-malic
0.17833	9.22204	citric
0.17855	8.04507	citric
0.16447	10.7174	citric
0.08948	1.52896	L-malic
0.08796	1.83691	L-malic
0.13305	10.6859	isocitric
0.08811	1.29583	L-malic
-0.1963	1.44736	D-fructose
0.08792	1.70022	L-malic
0.14052	10.67	isocitric
0.08738	1.57451	L-malic
0.0869	1.61721	L-malic
-0.23895	8.6709	D-fructose
-0.19671	3.62527	D-fructose
0.14591	9.87583	isocitric
-0.19643	6.38891	D-fructose
0.08907	1.45052	L-malic
0.08716	1.81793	L-malic
0.08718	1.64025	L-malic
-0.19467	5.29339	D-fructose
0.12318	11.6955	isocitric
0.08857	1.53533	L-malic
0.08918	1.58051	L-malic
-0.20013	7.59575	D-fructose
-0.19554	3.95517	D-fructose
0.08679	1.74934	L-malic
-0.19461	6.18689	D-fructose
-0.20377	2.48085	D-fructose
0.0882	1.78849	L-malic
0.088	1.47498	L-malic
0.08842	1.59255	L-malic
-0.19409	2.61267	D-fructose
0.08866	1.26386	L-malic
0.08754	1.48471	L-malic
0.08685	1.6616	L-malic
0.08675	1.79838	L-malic
0.13818	10.8156	isocitric
-0.19567	5.56125	D-fructose
-0.23573	9.66471	D-fructose
0.08732	1.3662	L-malic
0.0888	1.32223	L-malic
0.14796	8.45764	isocitric
0.08901	1.57172	L-malic
0.14918	8.87084	isocitric
-0.19792	3.35809	D-fructose
0.0874	1.61109	L-malic
0.08901	1.70639	L-malic
0.08923	1.31383	L-malic
0.13686	11.3022	isocitric
0.0882	1.73038	L-malic
-0.18947	7.41356	D-fructose
0.17059	8.41798	citric
0.08638	1.71725	L-malic
-0.19687	3.36625	D-fructose
-0.1978	3.61746	D-fructose
0.13793	11.0632	isocitric
0.08753	1.76459	L-malic
0.08734	1.53012	L-malic
-0.19713	4.53332	D-fructose
0.14636	9.86004	isocitric
0.15494	6.65473	isocitric
0.08751	1.76057	L-malic
0.14569	9.29452	isocitric
-0.19529	5.40161	D-fructose
-0.23879	8.85942	D-fructose
-0.19581	1.45562	D-fructose
0.14165	10.0903	isocitric
-0.19831	5.64516	D-fructose
0.08797	1.70929	L-malic
0.14616	8.99784	isocitric
0.13955	10.828	isocitric
0.08919	1.37889	L-malic
0.14941	8.18369	isocitric
0.14008	10.4359	isocitric
0.15841	9.74634	isocitric
0.08725	2.03139	L-malic
0.08687	1.51716	L-malic
0.08817	1.49057	L-malic
-0.23974	8.84667	D-fructose
0.1451	9.74354	isocitric
0.08702	1.80046	L-malic
-0.19567	4.93349	D-fructose
-0.16523	4.99175	D-glucose
0.08776	1.57026	L-malic
0.08625	1.85199	L-malic
0.08782	1.4177	L-malic
0.08782	1.67665	L-malic
0.08819	1.62947	L-malic
0.08457	1.69447	L-malic
0.13894	10.6218	isocitric
0.08617	1.69835	L-malic
0.08737	1.39523	L-malic
-0.1905	6.06066	D-fructose
0.08594	1.95591	L-malic
0.08779	1.76241	L-malic
-0.19637	1.38287	D-fructose
0.08552	1.78654	L-malic
0.08735	1.62035	L-malic
0.16508	10.6446	citric
-0.19636	4.49984	D-fructose
-0.19741	7.35791	D-fructose
-0.19626	7.0694	D-fructose
0.13666	11.1395	isocitric
0.08759	1.65964	L-malic
0.16587	9.20977	citric
0.16754	6.3931	isocitric
0.16547	8.13286	citric
0.14056	10.1795	isocitric
0.08734	1.73375	L-malic
0.08812	1.51418	L-malic
0.13611	11.1523	isocitric
0.08505	1.5367	L-malic
-0.19645	3.13623	D-fructose
0.08616	1.98119	L-malic
0.08766	1.57412	L-malic
0.08776	1.83061	L-malic
0.08712	1.2809	L-malic
0.14111	10.0293	isocitric
0.08591	1.72891	L-malic
-0.19658	2.33142	D-fructose
0.08798	1.72332	L-malic
-0.20378	3.53038	D-fructose
-0.20023	7.89723	D-fructose
0.08557	2.06913	L-malic
0.14364	9.98353	isocitric
0.0853	2.21729	L-malic
0.08786	1.50604	L-malic
0.0876	1.46128	L-malic
-0.19676	3.38427	D-fructose
-0.23826	9.61896	D-fructose
0.08689	1.79182	L-malic
-0.16549	5.02053	D-glucose
-0.19501	5.32903	D-fructose
-0.16993	4.80134	D-glucose
0.08622	1.45299	L-malic
0.08742	1.62166	L-malic
0.14532	9.41893	isocitric
0.14316	10.4575	isocitric
-0.1663	5.00416	D-glucose
-0.23947	8.67981	D-fructose
0.08671	1.77133	L-malic
0.08669	1.53566	L-malic
0.16537	8.67653	citric
0.17021	7.43917	citric
0.16787	6.7438	citric
-0.19627	6.1683	D-fructose
-0.19611	5.20886	D-fructose
-0.23827	9.10479	D-fructose
0.0869	1.47224	L-malic
0.08557	1.73429	L-malic
-0.17094	4.78616	D-glucose
0.08629	2.74765	L-tartaric
0.16847	9.72824	citric
0.16847	7.05764	citric
0.16947	8.88853	citric
0.1699	9.05519	citric
0.17028	7.43723	citric
0.16906	6.05808	citric
0.16908	10.6109	citric
0.16845	7.75588	citric
0.17068	7.15659	citric
0.16874	6.22998	isocitric
0.16521	9.97842	citric
-0.1972	5.55646	D-fructose
0.08823	1.58597	L-malic
-0.17125	5.13124	D-fructose
0.13075	11.7581	isocitric
-0.19917	5.90557	D-fructose
0.13483	11.3761	isocitric
-0.19442	3.48696	D-fructose
0.08874	1.58989	L-malic
0.08633	1.71056	L-malic
0.08771	1.58601	L-malic
-0.23953	8.43945	D-fructose
-0.23904	8.71103	D-fructose
0.0862	1.58202	L-malic
0.14662	8.61544	isocitric
0.08706	1.84406	L-malic
0.14465	9.20496	isocitric
0.08672	1.50356	L-malic
0.0873	1.8406	L-malic
0.08746	1.47976	L-malic
-0.20024	7.87661	D-fructose
-0.23918	8.6495	D-fructose
0.08705	1.63406	L-malic
0.12514	11.5666	isocitric
0.08678	1.71255	L-malic
0.14797	8.63026	isocitric
0.09878	1.83665	L-malic
0.08679	1.82627	L-malic
0.17594	6.88762	isocitric
0.1711	8.75307	citric
0.17233	6.73264	citric
0.16788	6.35509	isocitric
-0.19683	3.57448	D-fructose
0.08639	1.47879	L-malic
0.13762	10.7994	isocitric
0.08724	1.57726	L-malic
-0.19637	4.72148	D-fructose
-0.19714	5.19073	D-fructose
0.14546	9.33758	isocitric
0.08677	2.07885	L-malic
0.12543	12.0142	isocitric
0.08541	1.70009	L-malic
0.14638	9.22791	isocitric
0.1453	9.37856	isocitric
0.14029	10.4624	isocitric
-0.20386	2.42	D-fructose
0.08823	1.64461	L-malic
0.0859	1.60575	L-malic
0.0878	1.67449	L-malic
0.08662	1.80111	L-malic
0.08636	1.45643	L-malic
0.08732	1.7321	L-malic
0.09418	1.87642	L-malic
0.08579	1.59058	L-malic
0.08639	1.62988	L-malic
-0.19507	3.82214	D-fructose
0.12702	12.1202	isocitric
0.0874	1.89697	L-malic
0.08715	1.52282	L-malic
-0.16491	4.91062	D-glucose
0.17443	6.61958	isocitric
0.16583	8.41004	citric
-0.19548	6.162	D-fructose
0.13763	10.7736	isocitric
-0.19428	4.54778	D-fructose
0.14858	8.79028	isocitric
-0.1642	5.0502	D-glucose
0.08772	1.48357	L-malic
0.08626	1.74179	L-malic
0.15057	10.3847	isocitric
-0.19723	3.93642	D-fructose
0.08587	1.29982	L-malic
0.08755	1.51441	L-malic
-0.19446	3.44298	D-fructose
0.14315	10.5674	isocitric
0.15075	7.20609	isocitric
0.08791	1.41568	L-malic
0.1433	9.78185	isocitric
0.08742	1.73941	L-malic
-0.19704	1.51904	D-fructose
-0.16674	5.50117	D-fructose
0.08931	1.5157	L-malic
0.12768	12.1406	isocitric
0.08653	1.50109	L-malic
-0.23815	9.91249	D-fructose
-0.19312	6.90616	D-fructose
-0.19594	5.63882	D-fructose
0.08712	1.58525	L-malic
0.08535	1.48953	L-malic
-0.23994	8.69992	D-fructose
0.08687	1.62135	L-malic
0.1449	9.84213	isocitric
0.08773	1.68724	L-malic
0.08555	1.70071	L-malic
0.087	1.72169	L-malic
0.13511	11.5251	isocitric
0.14203	10.1596	isocitric
0.08646	1.73841	L-malic
0.1657	9.67005	citric
0.17453	8.25639	citric
0.08703	1.50963	L-malic
0.08694	1.68894	L-malic
0.08643	1.61454	L-malic
0.16961	10.0973	citric
0.08818	1.68394	L-malic
0.14574	9.42593	isocitric
0.13907	10.8199	isocitric
0.17308	10.4972	isocitric
0.17787	8.13654	citric
0.08573	2.12188	L-malic
0.08595	1.74995	L-malic
-0.19546	3.17968	D-fructose
0.14259	10.3082	isocitric
0.14936	7.92371	isocitric
0.08894	1.50246	L-malic
-0.20481	2.9263	D-fructose
0.08781	1.66806	L-malic
0.08686	1.77665	L-malic
0.0872	1.63074	L-malic
0.08749	1.34782	L-malic
0.08709	1.64538	L-malic
0.08718	1.475	L-malic
0.14605	8.97387	isocitric
-0.19553	1.99748	D-fructose
0.08782	1.54267	L-malic
0.08729	1.72799	L-malic
0.12687	12.09	isocitric
0.087	1.57676	L-malic
-0.19244	7.69246	D-fructose
0.08751	1.34331	L-malic
0.08694	3.03917	L-malic
0.08787	1.80549	L-malic
0.08683	1.47819	L-malic
0.08653	1.53204	L-malic
0.08468	1.39969	L-malic
0.08716	1.68724	L-malic
-0.16833	5.5341	D-glucose
0.08898	1.48934	L-malic
0.08656	1.64477	L-malic
0.12278	10.8374	isocitric
0.08536	1.68297	L-malic
-0.1948	5.6186	D-fructose
0.08776	1.04149	L-malic
0.086	1.70694	L-malic
0.08681	1.27836	L-malic
0.08232	1.10045	L-malic
-0.19478	5.59717	D-fructose
-0.23727	9.19575	D-fructose
0.0862	1.74259	L-malic
0.13982	10.6681	isocitric
-0.20311	6.96647	D-fructose
-0.20424	2.35495	D-glucose
-0.1956	3.75331	D-fructose
0.08693	1.73576	L-malic
-0.19677	3.14392	D-fructose
0.14658	8.78694	isocitric
0.08772	1.68946	L-malic
0.1641	7.89608	citric
0.08715	1.44781	L-malic
-0.19453	5.23799	D-fructose
-0.16389	5.21903	D-glucose
0.08761	1.48107	L-malic
0.08719	1.75443	L-malic
0.08619	1.75298	L-malic
-0.16537	5.26149	D-glucose
0.08578	2.06911	L-malic
-0.19601	3.26691	D-fructose
0.08646	1.47307	L-malic
0.0872	1.87479	L-malic
-0.19662	5.66088	D-fructose
0.08628	1.80077	L-malic
0.14167	9.83565	isocitric
0.08817	1.60224	L-malic
-0.1961	5.86692	D-fructose
-0.19619	3.7709	D-fructose
0.13096	11.7278	isocitric
0.08649	1.68722	L-malic
0.08791	1.83588	L-malic
-0.19348	4.77478	D-fructose
0.08627	1.87809	L-malic
0.15096	7.19791	isocitric
0.08728	1.49594	L-malic
-0.1942	5.21688	D-fructose
-0.1971	4.0172	D-fructose
0.16527	6.4968	citric
0.16711	6.42593	citric
-0.23798	9.09393	D-fructose
0.08781	1.515	L-malic
0.15032	7.29146	isocitric
0.08559	1.62133	L-malic
-0.19498	4.63598	D-fructose
-0.19366	4.43509	D-fructose
0.13851	10.7761	isocitric
-0.19674	5.2777	D-fructose
0.08732	1.56825	L-malic
0.14442	9.48487	isocitric
0.14094	10.3549	isocitric
0.08744	1.54494	L-malic
0.08575	2.04114	L-malic
0.08664	1.40334	L-malic
-0.19458	4.69571	D-fructose
0.08625	1.86319	L-malic
-0.19319	6.20978	D-fructose
0.08609	1.6244	L-malic
0.08816	1.11586	L-malic
0.165	8.5484	citric
0.08764	1.79297	L-malic
0.13867	10.8626	isocitric
-0.19738	3.65106	D-fructose
0.08545	1.78324	L-malic
-0.239	10.1387	D-fructose
0.16356	9.88193	citric
0.1641	9.02033	citric
0.16355	9.45353	citric
0.12297	11.053	isocitric
-0.16586	5.02911	D-glucose
0.08563	1.89342	L-malic
-0.23893	8.97134	D-fructose
0.08577	1.65738	L-malic
0.08402	1.76889	L-malic
0.0851	1.75713	L-malic
0.08564	1.61584	L-malic
-0.23967	8.38789	D-fructose
-0.19614	1.54881	D-fructose
-0.19584	7.39743	D-fructose
-0.20554	4.64919	D-fructose
0.14663	8.10306	isocitric
0.08571	1.49336	L-malic
0.08513	1.86912	L-malic
0.08535	1.68383	L-malic
0.08555	2.38534	L-malic
-0.1965	2.43653	D-fructose
-0.19525	5.43269	D-fructose
0.08502	1.88237	L-malic
-0.2055	3.38928	D-fructose
-0.1959	1.68881	D-fructose
0.14409	9.0265	isocitric
0.14527	8.85144	isocitric
0.12878	10.1712	isocitric
-0.19578	1.75397	D-fructose
0.08523	1.49728	L-malic
0.08599	1.6137	L-malic
-0.19331	4.92269	D-fructose
0.08637	1.58616	L-malic
0.1457	9.26102	isocitric
0.08551	1.74344	L-malic
-0.19605	1.41423	D-fructose
-0.19621	3.05442	D-fructose
0.14522	8.87473	isocitric
-0.19478	1.92575	D-fructose
-0.19604	3.04927	D-fructose
0.14512	9.4787	isocitric
0.08639	1.45509	L-malic
0.14427	9.15298	isocitric
0.16511	8.79818	citric
0.16471	8.22989	citric
0.16573	8.10682	citric
0.16401	10.7846	citric
0.1668	8.62802	citric
0.16668	9.49438	citric
0.16333	7.20226	citric
-0.19554	2.83008	D-fructose
0.08465	1.7107	L-malic
0.08482	1.51565	L-malic
0.08545	1.72266	L-malic
-0.19594	4.51755	D-fructose
0.08561	1.29755	L-malic
0.12368	11.1735	isocitric
0.0852	1.37869	L-malic
0.14894	7.60792	isocitric
0.0864	1.31357	L-malic
-0.19527	4.45589	D-fructose
0.08454	1.50936	L-malic
-0.19599	5.60794	D-fructose
0.1261	11.7881	isocitric
0.0841	1.95348	L-malic
0.08622	2.32431	L-malic
0.14834	7.38622	isocitric
-0.19404	6.4944	D-fructose
0.08586	1.83796	L-malic
-0.19407	6.80918	D-fructose
-0.19648	3.74627	D-fructose
-0.19607	2.87246	D-fructose
0.16644	8.70126	citric
0.16473	7.66665	citric
0.0827	1.94361	L-malic
0.16212	9.73625	citric
0.16791	7.18945	citric
0.16375	10.0534	citric
0.08688	1.56346	L-malic
0.08545	1.47807	L-malic
0.082	2.23638	L-malic
0.08576	2.19457	L-malic
-0.19577	1.49257	D-fructose
-0.19711	4.74252	D-fructose
0.08366	1.67142	L-malic
0.08532	1.78981	L-malic
0.08596	1.84407	L-malic
-0.19719	5.34462	D-fructose
0.08528	1.54492	L-malic
0.13121	10.9804	isocitric
0.12945	11.9202	isocitric
0.08423	1.6562	L-malic
0.08569	1.55224	L-malic
0.08521	2.32384	L-malic
0.08457	2.01947	L-malic
0.1444	8.57081	isocitric
0.14697	8.51502	isocitric
0.1239	11.8383	isocitric
0.08584	1.48491	L-malic
0.16136	8.0898	citric
0.08564	1.43646	L-malic
0.1455	8.15443	isocitric
0.08455	1.66759	L-malic
0.08402	1.78717	L-malic
0.08514	1.62451	L-malic
-0.19923	7.28835	D-fructose
-0.18971	6.81831	D-fructose
0.08573	1.48079	L-malic
0.14564	8.59894	isocitric
-0.19604	4.69072	D-fructose
0.13354	11.4617	isocitric
-0.23766	9.24086	D-fructose
0.16924	10.1798	citric
0.17052	8.86349	citric
0.08553	1.64282	L-malic
-0.20498	2.42185	D-fructose
0.0874	1.58214	L-malic
-0.19529	4.58193	D-fructose
-0.19684	4.58624	D-fructose
0.0841	3.66636	L-tartaric
0.08434	1.63171	L-malic
0.08436	1.89754	L-malic
0.14394	9.1159	isocitric
0.08553	1.57934	L-malic
-0.19568	1.35593	D-fructose
-0.23575	9.87192	D-fructose
0.08271	2.27989	L-malic
0.08594	1.64198	L-malic
0.14808	7.09108	isocitric
0.14329	9.23461	isocitric
0.14629	8.45294	isocitric
-0.19696	6.991	D-fructose
0.08496	1.60153	L-malic
0.08739	1.42702	L-malic
-0.19151	6.41402	D-fructose
0.16219	8.70586	citric
0.16934	9.84312	citric
0.16948	8.82207	citric
-0.19622	2.79478	D-fructose
-0.19771	6.93548	D-fructose
0.13944	10.4348	isocitric
0.16367	7.72443	citric
0.08548	1.63819	L-malic
-0.19756	4.88418	D-fructose
0.16147	10.24	citric
0.16229	8.95486	citric
-0.19845	5.09421	D-fructose
0.08529	1.62112	L-malic
0.0859	1.56718	L-malic
0.13948	10.3308	isocitric
0.15034	6.64523	isocitric
-0.19549	5.36717	D-fructose
0.08539	1.75482	L-malic
0.08436	1.7342	L-malic
0.14036	9.74836	isocitric
0.14661	7.95475	isocitric
0.08478	1.60955	L-malic
0.08442	1.62704	L-malic
0.14863	7.32839	isocitric
0.08612	1.61571	L-malic
0.14313	9.4162	isocitric
0.08605	2.87232	L-malic
-0.19594	5.26312	D-fructose
-0.23703	9.04617	D-fructose
-0.19542	5.55832	D-fructose
0.08495	1.57473	L-malic
0.0866	1.56214	L-malic
0.13968	10.0576	isocitric
0.12901	11.3855	isocitric
0.08572	1.63211	L-malic
0.08446	1.73961	L-malic
0.09442	1.54752	L-malic
0.08441	1.79596	L-malic
0.16006	9.74745	citric
0.08535	1.74974	L-malic
0.0863	1.33583	L-malic
0.14682	7.43349	isocitric
0.13703	10.1802	isocitric
-0.19516	2.2633	D-fructose
0.08571	1.48275	L-malic
0.14574	10.7636	isocitric
-0.19655	1.69283	D-fructose
0.09537	1.55526	L-malic
0.08625	1.75746	L-malic
0.08451	1.60112	L-malic
0.13361	11.1553	isocitric
0.08506	1.61794	L-malic
0.08488	1.63787	L-malic
0.08476	1.67616	L-malic
0.08674	1.47097	L-malic
-0.19541	3.7047	D-fructose
0.08672	1.73131	L-malic
0.08554	1.64483	L-malic
0.08514	1.65901	L-malic
0.08425	1.5892	L-malic
0.1424	9.55561	isocitric
0.13891	10.5612	isocitric
0.15163	6.39347	isocitric
0.0849	1.49578	L-malic
0.17442	6.06565	citric
