# Supplementary material for: Nanopore analysis of cis-diols in fruits
Source: Nat Commun. 2024 Mar 5;15:1969. doi: 10.1038/s41467-024-46303-x (PMC10915164; doi:10.1038/s41467-024-46303-x)
Supplement: Supplementary file 8 — Source data [file 41467_2024_46303_MOESM8_ESM.zip › Source Data/Source Data Fig.6.xlsx]

## Sheet: Fig_6_b
Green kiwifruit scatter plot
ΔI/I0	S.D.	label
-0.21565	3.25868	D-glucose
-0.21185	3.06362	D-glucose
-0.20055	3.98954	D-fructose
-0.20034	3.77211	D-fructose
-0.20017	3.25666	D-fructose
-0.20002	3.74779	D-fructose
-0.19985	3.39147	D-fructose
-0.19976	4.66193	D-fructose
-0.19957	4.24207	D-fructose
-0.19956	4.75272	D-fructose
-0.19955	4.54616	D-fructose
-0.19953	4.92836	D-fructose
-0.19945	4.74542	D-fructose
-0.19921	4.54129	D-fructose
-0.1992	4.00027	D-fructose
-0.1992	4.05397	D-fructose
-0.19918	4.50168	D-fructose
-0.19917	4.39631	D-fructose
-0.19913	2.71778	D-fructose
-0.19884	3.31683	D-fructose
-0.1988	4.79529	D-fructose
-0.1988	4.39397	D-fructose
-0.19878	4.52651	D-fructose
-0.19873	3.41529	D-fructose
-0.1987	4.62945	D-fructose
-0.19869	3.14945	D-fructose
-0.19865	2.45359	D-fructose
-0.19862	3.35856	D-fructose
-0.19845	4.44533	D-fructose
-0.1984	3.6578	D-fructose
-0.19825	2.48495	D-fructose
-0.19813	4.25502	D-fructose
-0.19809	4.36685	D-fructose
-0.19809	2.782	D-fructose
-0.19804	3.42992	D-fructose
-0.19797	3.61292	D-fructose
-0.19792	4.49012	D-fructose
-0.19784	3.60492	D-fructose
-0.19748	2.57747	D-fructose
-0.19741	2.03434	D-fructose
-0.19739	3.43292	D-fructose
-0.197	4.23188	D-fructose
-0.19699	2.46403	D-fructose
-0.19679	2.84767	D-fructose
-0.24131	10.1507	D-fructose
-0.24123	9.23338	D-fructose
-0.24117	10.8157	D-fructose
-0.24106	10.3866	D-fructose
-0.24097	10.3399	D-fructose
-0.24057	10.1696	D-fructose
-0.24052	10.0462	D-fructose
-0.24038	11.0671	D-fructose
-0.24029	9.86514	D-fructose
-0.24009	9.91708	D-fructose
-0.23987	10.0605	D-fructose
-0.23983	9.83826	D-fructose
-0.23979	10.0587	D-fructose
-0.23968	10.0509	D-fructose
-0.23968	9.89337	D-fructose
-0.23963	9.8022	D-fructose
-0.2396	10.3898	D-fructose
-0.23958	10.1828	D-fructose
-0.23954	10.3094	D-fructose
-0.23941	10.0911	D-fructose
-0.23941	10.1355	D-fructose
-0.23941	10.0554	D-fructose
-0.23938	10.2243	D-fructose
-0.23933	10.3569	D-fructose
-0.23933	9.91869	D-fructose
-0.23932	10.1731	D-fructose
-0.23924	9.80958	D-fructose
-0.23923	10.1039	D-fructose
-0.23922	10.1706	D-fructose
-0.23917	10.2325	D-fructose
-0.23916	10.512	D-fructose
-0.23915	9.93557	D-fructose
-0.23913	9.71144	D-fructose
-0.23913	10.2902	D-fructose
-0.23913	10.1282	D-fructose
-0.23907	10.317	D-fructose
-0.23906	10.3201	D-fructose
-0.23897	9.96439	D-fructose
-0.23889	10.2027	D-fructose
-0.23887	10.3042	D-fructose
-0.23884	10.1353	D-fructose
-0.23884	10.4206	D-fructose
-0.23881	10.4706	D-fructose
-0.2388	10.33	D-fructose
-0.23872	10.1522	D-fructose
-0.23871	10.1632	D-fructose
-0.23871	10.34	D-fructose
-0.23869	10.6255	D-fructose
-0.23867	10.0766	D-fructose
-0.23862	10.4994	D-fructose
-0.23859	10.0607	D-fructose
-0.23857	10.0487	D-fructose
-0.23857	10.0599	D-fructose
-0.23854	10.1621	D-fructose
-0.23849	10.3728	D-fructose
-0.23849	10.3389	D-fructose
-0.23844	10.4009	D-fructose
-0.23841	10.2117	D-fructose
-0.23838	10.2963	D-fructose
-0.23837	10.5146	D-fructose
-0.23829	10.2801	D-fructose
-0.23828	10.1485	D-fructose
-0.23828	10.1104	D-fructose
-0.23825	10.0064	D-fructose
-0.23817	10.2837	D-fructose
-0.23812	10.319	D-fructose
-0.23811	10.509	D-fructose
-0.23809	10.2052	D-fructose
-0.23806	10.3838	D-fructose
-0.23788	10.0928	D-fructose
-0.23784	10.3816	D-fructose
-0.2378	10.109	D-fructose
-0.23778	9.92388	D-fructose
-0.23769	9.84474	D-fructose
-0.23764	10.63	D-fructose
-0.23764	10.3938	D-fructose
-0.2375	10.2857	D-fructose
-0.23738	10.3319	D-fructose
-0.23727	10.0892	D-fructose
-0.23726	10.3188	D-fructose
-0.2372	10.4809	D-fructose
-0.23715	10.726	D-fructose
-0.23698	10.9527	D-fructose
-0.23678	10.6631	D-fructose
-0.23652	11.0871	D-fructose
-0.23651	10.3555	D-fructose
-0.23608	10.4484	D-fructose
-0.236	11.018	D-fructose
-0.23576	10.206	D-fructose
-0.23576	10.1917	D-fructose
-0.23503	10.9897	D-fructose
-0.23443	11.0204	D-fructose
-0.23349	11.1887	D-fructose
-0.21813	4.09555	D-glucose
-0.21683	3.63911	D-glucose
-0.21664	3.55565	D-glucose
-0.21462	3.56875	D-glucose
-0.21419	3.81945	D-glucose
-0.214	3.03801	D-glucose
-0.21384	3.7959	D-glucose
-0.2094	2.54485	D-glucose
-0.20851	8.82478	D-fructose
-0.203	6.84219	D-fructose
-0.20149	5.97633	D-fructose
-0.20149	7.0582	D-fructose
-0.20136	5.94562	D-fructose
-0.2013	7.56362	D-fructose
-0.20128	7.53107	D-fructose
-0.20124	7.49866	D-fructose
-0.2012	7.29023	D-fructose
-0.20117	5.39121	D-fructose
-0.20107	5.98863	D-fructose
-0.20091	7.91121	D-fructose
-0.20086	5.88974	D-fructose
-0.20085	10.1384	D-fructose
-0.20083	7.48476	D-fructose
-0.20082	1.33719	D-fructose
-0.20073	6.22953	D-fructose
-0.2007	6.54949	D-fructose
-0.20062	7.12552	D-fructose
-0.20062	6.36212	D-fructose
-0.20062	3.32278	D-fructose
-0.2006	6.6246	D-fructose
-0.20053	3.99221	D-fructose
-0.2005	6.72977	D-fructose
-0.20049	8.44836	D-fructose
-0.20048	4.89532	D-fructose
-0.20045	3.50166	D-fructose
-0.20042	7.7199	D-fructose
-0.20038	7.4569	D-fructose
-0.20036	1.44314	D-fructose
-0.20032	7.19565	D-fructose
-0.20031	5.39718	D-fructose
-0.20028	6.40663	D-fructose
-0.20025	1.48269	D-fructose
-0.20023	6.21105	D-fructose
-0.20023	5.95737	D-fructose
-0.20023	7.5123	D-fructose
-0.20014	5.39405	D-fructose
-0.20001	5.99988	D-fructose
-0.19998	5.01298	D-fructose
-0.19995	6.72252	D-fructose
-0.19995	6.96404	D-fructose
-0.19993	1.39241	D-fructose
-0.19993	6.11641	D-fructose
-0.19992	6.09625	D-fructose
-0.19991	5.17432	D-fructose
-0.19991	1.49445	D-fructose
-0.1999	6.17923	D-fructose
-0.1999	2.61391	D-fructose
-0.19987	1.28583	D-fructose
-0.19984	1.4173	D-fructose
-0.19982	6.55131	D-fructose
-0.19973	5.55032	D-fructose
-0.19967	5.28137	D-fructose
-0.19966	4.88995	D-fructose
-0.19961	6.59317	D-fructose
-0.19961	6.44246	D-fructose
-0.19956	5.74027	D-fructose
-0.19951	1.27865	D-fructose
-0.19951	4.97554	D-fructose
-0.19949	1.44044	D-fructose
-0.19947	2.97247	D-fructose
-0.19947	1.61745	D-fructose
-0.19945	5.92792	D-fructose
-0.19945	6.01396	D-fructose
-0.19945	5.34037	D-fructose
-0.19943	5.05028	D-fructose
-0.19943	3.79701	D-fructose
-0.19942	6.2222	D-fructose
-0.19939	5.71466	D-fructose
-0.19936	5.42148	D-fructose
-0.19933	5.42447	D-fructose
-0.19931	7.47466	D-fructose
-0.19929	6.16735	D-fructose
-0.19929	3.33617	D-fructose
-0.19926	6.0864	D-fructose
-0.19925	1.55693	D-fructose
-0.1992	5.98263	D-fructose
-0.19919	1.40919	D-fructose
-0.19918	1.45811	D-fructose
-0.19913	5.13768	D-fructose
-0.19913	4.72406	D-fructose
-0.19912	1.57771	D-fructose
-0.19912	1.66508	D-fructose
-0.1991	5.18892	D-fructose
-0.19909	7.53001	D-fructose
-0.19908	1.7394	D-fructose
-0.19904	1.56372	D-fructose
-0.19903	6.96862	D-fructose
-0.19903	1.55542	D-fructose
-0.19901	2.02462	D-fructose
-0.199	5.50907	D-fructose
-0.19895	4.58244	D-fructose
-0.19895	1.76391	D-fructose
-0.19895	1.47564	D-fructose
-0.19891	6.75238	D-fructose
-0.19891	7.4611	D-fructose
-0.1989	5.41857	D-fructose
-0.19889	2.34591	D-fructose
-0.19887	4.88032	D-fructose
-0.19885	7.3003	D-fructose
-0.19884	6.53887	D-fructose
-0.19883	1.49195	D-fructose
-0.19882	6.24051	D-fructose
-0.19878	6.1227	D-fructose
-0.19875	1.38451	D-fructose
-0.19867	1.55243	D-fructose
-0.19866	4.81822	D-fructose
-0.19866	1.87727	D-fructose
-0.19862	6.4321	D-fructose
-0.19859	6.40374	D-fructose
-0.19852	1.50254	D-fructose
-0.19852	7.4456	D-fructose
-0.19851	5.84688	D-fructose
-0.19849	6.8808	D-fructose
-0.19848	1.18637	D-fructose
-0.19848	6.37456	D-fructose
-0.19847	5.40229	D-fructose
-0.19847	6.38774	D-fructose
-0.19846	6.00685	D-fructose
-0.19845	1.33303	D-fructose
-0.19843	1.41013	D-fructose
-0.19842	1.54492	D-fructose
-0.19841	1.47073	D-fructose
-0.19841	1.46824	D-fructose
-0.19839	1.39485	D-fructose
-0.19837	7.60333	D-fructose
-0.19837	6.99434	D-fructose
-0.19835	5.10951	D-fructose
-0.19835	8.34857	D-fructose
-0.19833	7.51568	D-fructose
-0.19831	5.26682	D-fructose
-0.19827	5.64822	D-fructose
-0.19827	6.49906	D-fructose
-0.1982	6.04641	D-fructose
-0.19814	5.53325	D-fructose
-0.19813	1.50653	D-fructose
-0.19812	6.03686	D-fructose
-0.19812	8.28731	D-fructose
-0.1981	8.96054	D-fructose
-0.19807	1.56562	D-fructose
-0.19806	4.59706	D-fructose
-0.19806	1.62559	D-fructose
-0.19803	6.16232	D-fructose
-0.19803	1.57004	D-fructose
-0.198	7.6428	D-fructose
-0.19799	13.0723	D-fructose
-0.19798	8.22597	D-fructose
-0.19798	6.03331	D-fructose
-0.19797	1.52025	D-fructose
-0.19795	1.56639	D-fructose
-0.19793	5.06825	D-fructose
-0.19792	1.95676	D-fructose
-0.19791	8.27205	D-fructose
-0.19791	12.6363	D-fructose
-0.1979	1.70516	D-fructose
-0.19789	1.47331	D-fructose
-0.19788	3.79385	D-fructose
-0.19786	7.52082	D-fructose
-0.19786	7.28127	D-fructose
-0.19786	1.57081	D-fructose
-0.19786	6.57665	D-fructose
-0.19786	8.04351	D-fructose
-0.19785	6.70872	D-fructose
-0.19785	9.84181	D-fructose
-0.19783	8.90492	D-fructose
-0.19783	6.86688	D-fructose
-0.19783	2.76281	D-fructose
-0.19782	6.99111	D-fructose
-0.19781	5.96379	D-fructose
-0.1978	5.33444	D-fructose
-0.19777	1.32414	D-fructose
-0.19774	5.09441	D-fructose
-0.19772	6.91806	D-fructose
-0.19769	1.53938	D-fructose
-0.19768	5.11104	D-fructose
-0.19768	12.771	D-fructose
-0.19766	5.02923	D-fructose
-0.19763	7.13889	D-fructose
-0.19758	5.06427	D-fructose
-0.19758	7.18893	D-fructose
-0.19753	3.83349	D-fructose
-0.19752	1.64099	D-fructose
-0.19744	6.55281	D-fructose
-0.19741	1.41453	D-fructose
-0.19737	1.8847	D-fructose
-0.19735	4.77646	D-fructose
-0.19734	1.62424	D-fructose
-0.19728	8.80572	D-fructose
-0.19726	1.48951	D-fructose
-0.19724	4.81764	D-fructose
-0.19722	2.98275	D-fructose
-0.19722	5.76595	D-fructose
-0.19721	8.13369	D-fructose
-0.1972	1.45762	D-fructose
-0.19719	7.39992	D-fructose
-0.19713	5.05034	D-fructose
-0.19711	1.35562	D-fructose
-0.19711	8.57022	D-fructose
-0.19707	6.56343	D-fructose
-0.19702	5.99958	D-fructose
-0.19699	3.55147	D-fructose
-0.19697	3.49377	D-fructose
-0.19695	5.53664	D-fructose
-0.19695	1.32801	D-fructose
-0.19684	1.51128	D-fructose
-0.19666	6.97362	D-fructose
-0.19655	5.90383	D-fructose
-0.19647	6.00378	D-fructose
-0.19643	8.48649	D-fructose
-0.19643	2.43698	D-fructose
-0.19628	12.9026	D-fructose
-0.19626	4.53423	D-fructose
-0.19625	1.39259	D-fructose
-0.19621	12.4652	D-fructose
-0.1962	4.69385	D-fructose
-0.19618	4.9226	D-fructose
-0.196	8.52669	D-fructose
-0.19593	1.27726	D-fructose
-0.19592	6.93604	D-fructose
-0.19591	8.45137	D-fructose
-0.19543	6.42813	D-fructose
-0.19543	5.26893	D-fructose
-0.19498	6.13822	D-fructose
-0.19482	4.85595	D-fructose
-0.19446	6.1332	D-fructose
-0.19413	12.5796	D-fructose
-0.19348	8.11089	D-fructose
-0.19337	12.0236	D-fructose
-0.19295	11.3909	D-fructose
-0.1925	12.6262	D-fructose
-0.1916	12.0915	D-fructose
-0.19143	10.4313	D-fructose
-0.19101	5.81021	D-fructose
-0.18984	8.09312	D-fructose
-0.1896	8.72591	D-fructose
-0.18945	5.92157	D-fructose
-0.18933	10.095	D-fructose
-0.18857	7.84177	D-fructose
-0.17983	7.28872	D-fructose
-0.17745	8.69821	D-fructose
-0.1768	5.99339	D-fructose
-0.17537	7.96937	D-fructose
-0.17535	6.62449	D-fructose
-0.17524	6.26284	D-fructose
-0.17446	6.21602	D-fructose
-0.17403	6.94115	D-fructose
-0.17369	7.46803	D-fructose
-0.17364	7.16179	D-fructose
-0.17311	6.95512	D-fructose
-0.17295	6.68388	D-fructose
-0.17295	6.89866	D-fructose
-0.17276	7.80234	D-fructose
-0.17258	6.95899	D-fructose
-0.17252	6.94212	D-fructose
-0.17235	7.01249	D-fructose
-0.17235	6.59609	D-fructose
-0.17204	7.26035	D-fructose
-0.17187	6.72682	D-fructose
-0.17184	6.85672	D-fructose
-0.17155	6.91522	D-fructose
-0.1713	6.60767	D-fructose
-0.17107	6.93216	D-fructose
-0.17086	6.97365	D-fructose
-0.17081	6.92125	D-fructose
-0.17063	6.42567	D-fructose
-0.17048	6.93049	D-fructose
-0.17009	6.61003	D-fructose
-0.16957	6.87168	D-fructose
-0.16918	6.95628	D-fructose
-0.16842	6.40219	D-glucose
-0.16832	4.26246	D-glucose
-0.1681	6.24177	D-glucose
-0.16804	6.61244	D-fructose
-0.16775	4.39527	D-glucose
-0.16771	7.08854	D-fructose
-0.16727	5.92744	D-glucose
-0.1667	4.58922	D-glucose
-0.16631	4.7621	D-glucose
-0.16588	4.72278	D-glucose
-0.16436	4.76035	D-glucose
-0.16432	4.08086	D-glucose
-0.16394	4.61579	D-glucose
-0.16176	4.34821	D-glucose
0.07644	0.79064	L-malic acid
0.08008	1.59818	L-malic acid
0.08048	1.69234	L-malic acid
0.08055	1.87144	L-malic acid
0.08063	1.62216	L-malic acid
0.08067	1.5244	L-malic acid
0.08093	1.54848	L-malic acid
0.08093	1.63785	L-malic acid
0.08101	1.59388	L-malic acid
0.08118	1.45202	L-malic acid
0.08133	1.56844	L-malic acid
0.08134	1.7153	L-malic acid
0.08139	1.37544	L-malic acid
0.08142	1.62999	L-malic acid
0.08151	1.91673	L-malic acid
0.08157	1.50996	L-malic acid
0.08158	1.64419	L-malic acid
0.08159	1.4885	L-malic acid
0.0817	1.77053	L-malic acid
0.08174	1.64138	L-malic acid
0.08176	1.45431	L-malic acid
0.08181	1.81707	L-malic acid
0.08182	1.48933	L-malic acid
0.08185	1.63856	L-malic acid
0.08187	1.70131	L-malic acid
0.0819	1.64612	L-malic acid
0.08194	1.72139	L-malic acid
0.08199	1.74578	L-malic acid
0.0821	1.53116	L-malic acid
0.08213	1.58744	L-malic acid
0.08213	1.57905	L-malic acid
0.08213	1.43176	L-malic acid
0.08215	1.59087	L-malic acid
0.08218	1.50888	L-malic acid
0.08219	1.79368	L-malic acid
0.0822	1.24524	L-malic acid
0.08227	1.47358	L-malic acid
0.0823	1.45541	L-malic acid
0.08234	1.59432	L-malic acid
0.08245	1.67699	L-malic acid
0.08245	1.6045	L-malic acid
0.08247	1.67768	L-malic acid
0.08249	1.46472	L-malic acid
0.08254	1.5209	L-malic acid
0.08255	1.78416	L-malic acid
0.08255	1.96724	L-malic acid
0.08257	1.4479	L-malic acid
0.0826	1.16473	L-malic acid
0.08262	1.69203	L-malic acid
0.08264	1.73397	L-malic acid
0.08264	1.52994	L-malic acid
0.08265	1.49295	L-malic acid
0.08266	1.28318	L-malic acid
0.08269	1.52633	L-malic acid
0.0827	1.78515	L-malic acid
0.0827	1.84513	L-malic acid
0.08271	1.49101	L-malic acid
0.08272	1.60761	L-malic acid
0.08272	1.18807	L-malic acid
0.08272	1.53421	L-malic acid
0.08273	1.50985	L-malic acid
0.08274	1.60613	L-malic acid
0.08275	1.61166	L-malic acid
0.08279	1.41574	L-malic acid
0.08281	1.54856	L-malic acid
0.08285	1.43021	L-malic acid
0.08285	1.37629	L-malic acid
0.08287	1.64326	L-malic acid
0.08289	1.52522	L-malic acid
0.0829	1.30497	L-malic acid
0.08293	1.95552	L-malic acid
0.08296	1.58325	L-malic acid
0.083	1.42414	L-malic acid
0.08301	1.62709	L-malic acid
0.08301	1.63501	L-malic acid
0.08305	1.65442	L-malic acid
0.08307	1.45195	L-malic acid
0.08308	1.61826	L-malic acid
0.08309	1.6812	L-malic acid
0.08311	1.43513	L-malic acid
0.08311	1.44779	L-malic acid
0.08311	1.39833	L-malic acid
0.08315	1.73113	L-malic acid
0.08317	1.42151	L-malic acid
0.08318	1.50897	L-malic acid
0.08318	1.66036	L-malic acid
0.08321	1.6803	L-malic acid
0.08321	1.58715	L-malic acid
0.08322	1.6462	L-malic acid
0.08323	1.70044	L-malic acid
0.08324	1.48888	L-malic acid
0.08325	1.72476	L-malic acid
0.08326	1.6637	L-malic acid
0.08326	1.47876	L-malic acid
0.08328	1.81035	L-malic acid
0.08328	1.46202	L-malic acid
0.08332	1.41438	L-malic acid
0.08336	1.68551	L-malic acid
0.08339	1.68199	L-malic acid
0.0834	1.62062	L-malic acid
0.08344	1.52026	L-malic acid
0.08344	1.64872	L-malic acid
0.08345	1.45991	L-malic acid
0.08346	1.65622	L-malic acid
0.08346	1.48674	L-malic acid
0.08346	1.47752	L-malic acid
0.08347	1.57949	L-malic acid
0.08348	1.51179	L-malic acid
0.08349	1.52463	L-malic acid
0.08349	1.48963	L-malic acid
0.08349	1.50475	L-malic acid
0.0835	1.44491	L-malic acid
0.0835	1.71197	L-malic acid
0.0835	1.49831	L-malic acid
0.08353	1.30549	L-malic acid
0.08354	1.64159	L-malic acid
0.08355	1.75389	L-malic acid
0.08357	1.75526	L-malic acid
0.08357	1.59363	L-malic acid
0.08357	1.47841	L-malic acid
0.08358	1.35078	L-malic acid
0.08362	1.55222	L-malic acid
0.08363	1.33694	L-malic acid
0.08366	1.56825	L-malic acid
0.08367	1.58801	L-malic acid
0.08367	1.69488	L-malic acid
0.08369	1.35348	L-malic acid
0.0837	1.45737	L-malic acid
0.08371	1.31702	L-malic acid
0.08373	1.59346	L-malic acid
0.08374	1.24645	L-malic acid
0.08374	1.86467	L-malic acid
0.08375	1.23873	L-malic acid
0.08378	1.44655	L-malic acid
0.08379	1.446	L-malic acid
0.08379	1.42123	L-malic acid
0.0838	1.47222	L-malic acid
0.08383	1.70878	L-malic acid
0.08384	1.73089	L-malic acid
0.08384	1.76726	L-malic acid
0.08385	1.19698	L-malic acid
0.08385	1.77078	L-malic acid
0.08386	1.66888	L-malic acid
0.08387	1.6407	L-malic acid
0.08387	1.71695	L-malic acid
0.08389	1.75344	L-malic acid
0.0839	1.41834	L-malic acid
0.0839	1.88149	L-malic acid
0.08391	1.59418	L-malic acid
0.08391	1.52485	L-malic acid
0.08394	1.6705	L-malic acid
0.08395	1.55172	L-malic acid
0.08397	1.57307	L-malic acid
0.08397	1.71485	L-malic acid
0.08397	1.53625	L-malic acid
0.08398	1.61096	L-malic acid
0.08398	1.31027	L-malic acid
0.08399	1.53261	L-malic acid
0.08401	1.38374	L-malic acid
0.08401	1.67222	L-malic acid
0.08402	1.52679	L-malic acid
0.08402	1.56096	L-malic acid
0.08404	1.41382	L-malic acid
0.08404	1.5186	L-malic acid
0.08408	1.59367	L-malic acid
0.08408	1.65951	L-malic acid
0.08408	1.56794	L-malic acid
0.08411	1.76121	L-malic acid
0.08412	1.50744	L-malic acid
0.08415	1.7384	L-malic acid
0.08415	1.65921	L-malic acid
0.08415	1.31284	L-malic acid
0.08416	1.74125	L-malic acid
0.08416	1.52144	L-malic acid
0.08418	1.58648	L-malic acid
0.08419	1.43633	L-malic acid
0.0842	1.46686	L-malic acid
0.08422	1.66183	L-malic acid
0.08422	1.5087	L-malic acid
0.08424	1.43225	L-malic acid
0.08425	1.56688	L-malic acid
0.08427	1.48736	L-malic acid
0.08427	1.31119	L-malic acid
0.08428	1.58869	L-malic acid
0.08429	1.4345	L-malic acid
0.08432	1.64969	L-malic acid
0.08433	1.6873	L-malic acid
0.08434	1.40507	L-malic acid
0.08434	1.33567	L-malic acid
0.08435	1.527	L-malic acid
0.08436	1.50217	L-malic acid
0.08438	1.4904	L-malic acid
0.08439	1.41717	L-malic acid
0.08441	1.67144	L-malic acid
0.08441	1.83158	L-malic acid
0.08442	1.45267	L-malic acid
0.08443	1.74939	L-malic acid
0.08444	1.70623	L-malic acid
0.08445	1.58174	L-malic acid
0.08446	1.28715	L-malic acid
0.08446	1.4647	L-malic acid
0.08448	1.67123	L-malic acid
0.08449	1.54371	L-malic acid
0.0845	1.5154	L-malic acid
0.08451	1.63925	L-malic acid
0.08452	1.28981	L-malic acid
0.08452	1.68588	L-malic acid
0.08453	1.51305	L-malic acid
0.08459	1.50084	L-malic acid
0.08459	1.59559	L-malic acid
0.08459	1.38629	L-malic acid
0.08461	1.58652	L-malic acid
0.08462	1.61778	L-malic acid
0.08463	1.56388	L-malic acid
0.08466	1.24052	L-malic acid
0.08467	1.44266	L-malic acid
0.08469	1.92969	L-malic acid
0.08469	1.76708	L-malic acid
0.08469	1.76232	L-malic acid
0.08473	1.53646	L-malic acid
0.08473	1.14357	L-malic acid
0.08476	1.6016	L-malic acid
0.08476	1.45893	L-malic acid
0.0848	1.33565	L-malic acid
0.0848	1.53925	L-malic acid
0.08481	1.48659	L-malic acid
0.08482	1.63553	L-malic acid
0.08483	1.25999	L-malic acid
0.08483	1.52899	L-malic acid
0.08485	1.64095	L-malic acid
0.08487	1.75417	L-malic acid
0.08488	1.79211	L-malic acid
0.08488	1.59027	L-malic acid
0.08488	1.56983	L-malic acid
0.0849	1.59609	L-malic acid
0.08491	1.59263	L-malic acid
0.08491	1.83088	L-malic acid
0.08492	1.55842	L-malic acid
0.08492	1.24276	L-malic acid
0.08493	1.66456	L-malic acid
0.08493	1.43034	L-malic acid
0.08493	1.16342	L-malic acid
0.08495	1.52273	L-malic acid
0.08495	1.58016	L-malic acid
0.08496	1.43453	L-malic acid
0.08496	1.60548	L-malic acid
0.08497	1.41678	L-malic acid
0.08497	1.52241	L-malic acid
0.08498	1.41136	L-malic acid
0.08501	1.68095	L-malic acid
0.08503	1.36879	L-malic acid
0.08503	1.4934	L-malic acid
0.08503	1.73428	L-malic acid
0.08505	1.42142	L-malic acid
0.08506	1.4261	L-malic acid
0.08508	1.40598	L-malic acid
0.08509	1.59698	L-malic acid
0.08511	1.54349	L-malic acid
0.08513	1.6922	L-malic acid
0.08514	1.27654	L-malic acid
0.08514	1.49112	L-malic acid
0.08514	1.73066	L-malic acid
0.08515	1.27051	L-malic acid
0.08519	1.29375	L-malic acid
0.08521	1.54612	L-malic acid
0.08522	1.53957	L-malic acid
0.08524	1.41514	L-malic acid
0.08526	1.46211	L-malic acid
0.08527	1.51072	L-malic acid
0.0853	1.49722	L-malic acid
0.08533	1.65641	L-malic acid
0.08534	1.35673	L-malic acid
0.08539	1.26268	L-malic acid
0.0854	1.51233	L-malic acid
0.08541	1.66757	L-malic acid
0.08542	1.32073	L-malic acid
0.08543	1.64838	L-malic acid
0.08544	1.5063	L-malic acid
0.08547	1.45488	L-malic acid
0.08549	1.47085	L-malic acid
0.08552	1.43697	L-malic acid
0.08552	1.43635	L-malic acid
0.08553	1.3096	L-malic acid
0.08554	1.48476	L-malic acid
0.08554	1.65378	L-malic acid
0.08557	1.4933	L-malic acid
0.08559	1.13517	L-malic acid
0.08559	1.72784	L-malic acid
0.0856	1.65149	L-malic acid
0.08561	1.63349	L-malic acid
0.08564	1.41426	L-malic acid
0.08564	1.67612	L-malic acid
0.08565	1.58452	L-malic acid
0.08565	1.44295	L-malic acid
0.08568	1.34437	L-malic acid
0.08569	1.32075	L-malic acid
0.08571	1.26932	L-malic acid
0.08574	1.61613	L-malic acid
0.08575	1.67056	L-malic acid
0.08577	1.35536	L-malic acid
0.08579	1.14082	L-malic acid
0.0858	1.33721	L-malic acid
0.0858	1.48625	L-malic acid
0.08581	1.68856	L-malic acid
0.08581	1.22588	L-malic acid
0.08582	1.62004	L-malic acid
0.08584	1.67448	L-malic acid
0.08587	1.47924	L-malic acid
0.08589	1.52566	L-malic acid
0.08593	1.68511	L-malic acid
0.08593	1.35456	L-malic acid
0.08598	1.38136	L-malic acid
0.08607	1.19944	L-malic acid
0.08608	1.58663	L-malic acid
0.08609	1.4621	L-malic acid
0.08615	1.5487	L-malic acid
0.08618	1.72782	L-malic acid
0.08619	1.52917	L-malic acid
0.08621	1.61987	L-malic acid
0.08621	1.6802	L-malic acid
0.08622	1.47354	L-malic acid
0.08623	1.30463	L-malic acid
0.08628	1.37437	L-malic acid
0.08629	1.47598	L-malic acid
0.08636	1.44609	L-malic acid
0.08643	1.24241	L-malic acid
0.08644	1.28598	L-malic acid
0.08645	1.31596	L-malic acid
0.08647	1.52953	L-malic acid
0.08649	1.40151	L-malic acid
0.08651	1.19851	L-malic acid
0.08662	1.39836	L-malic acid
0.08663	1.54319	L-malic acid
0.08663	1.30394	L-malic acid
0.08664	2.0212	L-malic acid
0.08664	1.54491	L-malic acid
0.08673	1.2624	L-malic acid
0.0868	1.59458	L-malic acid
0.08698	1.47232	L-malic acid
0.08735	1.69369	L-malic acid
0.11138	1.03803	L-tartaric acid
0.11141	0.97293	L-tartaric acid
0.08576	1.57268	L-malic acid
0.08621	1.49875	L-malic acid
0.08669	1.44529	L-malic acid
0.17108	6.14655	citric acid
0.13555	11.3054	isocitric acid
0.13814	10.6271	isocitric acid
0.13901	10.7797	isocitric acid
0.1473	9.9835	isocitric acid
0.14813	8.89044	isocitric acid
0.14851	9.14747	isocitric acid
0.14888	7.86004	isocitric acid
0.15066	8.30138	isocitric acid
-0.23499	11.4202	D-fructose
-0.23373	11.4553	D-fructose
-0.23222	12.058	D-fructose
-0.18978	10.6869	D-fructose
-0.18955	9.76967	D-fructose
-0.18577	9.29291	D-fructose
-0.18559	9.38147	D-fructose
-0.16966	8.20989	D-glucose
-0.2209	3.45042	D-glucose
-0.2013	4.16704	D-fructose
-0.1999	4.13503	D-fructose
-0.19884	3.63102	D-fructose
-0.19843	4.30247	D-fructose
-0.26468	9.46199	D-glucose
-0.241	10.3879	D-fructose
-0.23758	11.1232	D-fructose
-0.22162	4.158	D-glucose
-0.2162	4.18635	D-glucose
-0.20338	2.07085	D-fructose
-0.20307	7.67599	D-fructose
-0.20247	8.16857	D-fructose
-0.20234	7.23433	D-fructose
-0.20231	8.51728	D-fructose
-0.20154	7.44414	D-fructose
-0.20104	6.56475	D-fructose
-0.20096	5.65057	D-fructose
-0.20032	5.07615	D-fructose
-0.20002	8.10237	D-fructose
-0.19999	12.0465	D-fructose
-0.1999	13.5341	D-fructose
-0.19927	4.37471	D-fructose
-0.19921	2.16044	D-fructose
-0.19913	1.85934	D-fructose
-0.19894	1.56766	D-fructose
-0.19865	2.82358	D-fructose
-0.19864	1.48816	D-fructose
-0.19858	2.0371	D-fructose
-0.19858	13.5875	D-fructose
-0.19857	1.63268	D-fructose
-0.19825	8.92566	D-fructose
-0.19821	5.32682	D-fructose
-0.1982	1.46412	D-fructose
-0.19804	1.94209	D-fructose
-0.19794	1.43654	D-fructose
-0.19781	1.58591	D-fructose
-0.19773	7.7665	D-fructose
-0.19772	1.4515	D-fructose
-0.19697	2.15985	D-fructose
-0.19697	3.87974	D-fructose
-0.19641	7.62167	D-fructose
-0.19565	6.59486	D-fructose
-0.1956	5.99827	D-fructose
-0.1952	12.4892	D-fructose
-0.19471	9.60922	D-fructose
-0.18959	6.45414	D-fructose
-0.18616	6.96215	D-fructose
-0.18037	8.94374	D-fructose
-0.17987	10.1712	D-fructose
-0.17893	6.39652	D-fructose
-0.17596	6.36266	D-fructose
-0.17439	7.1726	D-fructose
-0.17411	7.94072	D-fructose
-0.17384	6.61034	D-fructose
-0.17382	7.4586	D-fructose
-0.17321	7.88307	D-fructose
-0.17303	6.41352	D-fructose
-0.17287	7.13481	D-fructose
-0.17237	6.49334	D-fructose
-0.17142	6.68458	D-fructose
-0.17137	7.55014	D-fructose
-0.17097	6.33142	D-fructose
-0.17095	7.35129	D-fructose
-0.17031	6.45796	D-fructose
-0.17011	3.8149	D-glucose
-0.1696	5.72808	D-glucose
-0.16955	4.11574	D-glucose
-0.16852	6.49888	D-fructose
-0.16791	4.72297	D-glucose
-0.16686	4.94266	D-glucose
-0.16679	5.69856	D-glucose
-0.16663	4.87979	D-glucose
0.08266	1.61369	L-malic acid
0.08292	1.5222	L-malic acid
0.08292	1.5477	L-malic acid
0.08385	1.64331	L-malic acid
0.08415	1.73092	L-malic acid
0.08423	1.43434	L-malic acid
0.0843	1.5607	L-malic acid
0.0846	1.48856	L-malic acid
0.08531	1.6188	L-malic acid
0.08538	1.59799	L-malic acid
0.08551	1.54231	L-malic acid
0.08555	1.40938	L-malic acid
0.08577	1.44556	L-malic acid
0.08481	1.46192	L-malic acid
0.11223	1.40071	L-tartaric acid
-0.17449	8.38483	D-glucose
-0.17172	9.79895	D-glucose
-0.21476	2.71056	D-glucose
-0.19933	4.3708	D-fructose
-0.24032	9.24329	D-fructose
-0.23991	10.5705	D-fructose
-0.23913	10.5073	D-fructose
-0.23821	10.2247	D-fructose
-0.23724	9.88665	D-fructose
-0.20099	6.02129	D-fructose
-0.20041	4.49106	D-fructose
-0.19995	6.58158	D-fructose
-0.19898	3.67778	D-fructose
-0.19872	1.21343	D-fructose
-0.19846	13.5723	D-fructose
-0.1981	1.55849	D-fructose
-0.19784	3.82348	D-fructose
-0.19775	1.6521	D-fructose
-0.19773	3.29127	D-fructose
-0.19709	1.55821	D-fructose
-0.19676	3.09944	D-fructose
-0.19068	9.22986	D-fructose
-0.1775	6.12879	D-fructose
-0.17681	7.17546	D-fructose
-0.17563	7.11556	D-fructose
-0.17433	8.0649	D-fructose
-0.17387	7.21991	D-fructose
-0.17339	6.90975	D-fructose
-0.17287	6.50607	D-fructose
-0.17256	7.54856	D-glucose
-0.17062	6.91371	D-fructose
-0.1704	7.12395	D-fructose
-0.17032	3.37449	D-glucose
-0.16897	6.76059	D-fructose
-0.16441	4.89165	D-glucose
0.08367	1.64862	L-malic acid
0.08411	1.32674	L-malic acid
0.08434	1.3438	L-malic acid
0.08548	1.44891	L-malic acid
0.08569	1.3101	L-malic acid
-0.30143	6.59608	Sucrose
-0.30142	6.50906	Sucrose
-0.30012	6.50208	Sucrose
-0.29928	4.63513	Sucrose
-0.29859	6.41231	Sucrose
-0.29854	5.87389	Sucrose
-0.29772	5.51091	Sucrose
-0.29702	6.78626	Sucrose
-0.29602	6.27729	Sucrose
-0.29225	7.10618	Sucrose
-0.29181	7.1895	Sucrose

## Sheet: Fig_6_c
Green kiwifruit
cis-diols	pore1_porprotion	pore2_porprotion	pore3_porprotion	mean	standard deviation
CAT	N.A.	N.A.	N.A.	N.A.	N.A.
3-CQA	N.A.	N.A.	N.A.	N.A.	N.A.
D-SOR	N.A.	N.A.	N.A.	N.A.	N.A.
XYL	N.A.	N.A.	N.A.	N.A.	N.A.
L-MA	0.38925	0.3879	0.3369	0.37135	0.02984
L-TA	0.00323	N.A.	0.00134	0.00152	0.00162
CA	0.00108	N.A.	0	0.000358423	0.000620807
ICIT	0.0086	0.01661	0.00134	0.00885	0.00764
D-GLC	0.04301	0.04864	0.04545	0.0457	0.00282
D-FRU	0.54301	0.4567	0.46257	0.48743	0.04823
Sucrose	0.01183	0.01068	0.00936	0.01062	0.00124
U1	N.A.	N.A.	N.A.	N.A.	N.A.
U2	N.A.	N.A.	N.A.	N.A.	N.A.
N.A.:not detected

## Sheet: Fig_6_e
Sungold kiwifruit scatter plot
ΔI/I0	S.D.	label
-0.21708	3.42841	D-glucose
-0.21315	2.9912	D-glucose
-0.20078	4.52826	D-fructose
-0.20069	3.16837	D-fructose
-0.20028	4.1132	D-fructose
-0.1999	3.66151	D-fructose
-0.19985	3.04821	D-fructose
-0.19964	3.53951	D-fructose
-0.19953	3.64236	D-fructose
-0.19921	3.84422	D-fructose
-0.19905	3.84527	D-fructose
-0.19898	2.79109	D-fructose
-0.19866	4.62371	D-fructose
-0.19861	3.63901	D-fructose
-0.19855	2.30747	D-fructose
-0.19851	3.75868	D-fructose
-0.19836	2.36617	D-fructose
-0.19828	3.27899	D-fructose
-0.19828	3.95947	D-fructose
-0.19821	4.58266	D-fructose
-0.19818	4.20294	D-fructose
-0.19817	4.16818	D-fructose
-0.1979	3.72869	D-fructose
-0.19758	2.26291	D-fructose
-0.1975	4.14168	D-fructose
-0.19738	3.47738	D-fructose
-0.19715	4.65644	D-fructose
-0.19702	3.67463	D-fructose
-0.19693	4.24425	D-fructose
-0.19692	4.44355	D-fructose
-0.1967	2.39942	D-fructose
-0.19655	4.02511	D-fructose
-0.19623	4.93053	D-fructose
-0.19535	3.94842	D-fructose
-0.26954	7.76324	D-glucose
-0.24144	10.5475	D-fructose
-0.24123	10.8944	D-fructose
-0.24105	10.4176	D-fructose
-0.24099	10.3744	D-fructose
-0.24079	10.2512	D-fructose
-0.24064	10.0944	D-fructose
-0.2406	10.5049	D-fructose
-0.24058	10.4872	D-fructose
-0.24043	10.5106	D-fructose
-0.24038	10.3721	D-fructose
-0.24029	10.4196	D-fructose
-0.24025	10.442	D-fructose
-0.24019	10.4144	D-fructose
-0.24011	10.3032	D-fructose
-0.24011	10.0911	D-fructose
-0.24007	10.6516	D-fructose
-0.23998	10.8922	D-fructose
-0.23993	10.4875	D-fructose
-0.2399	10.1845	D-fructose
-0.23988	10.332	D-fructose
-0.23984	11.1946	D-fructose
-0.23981	10.9677	D-fructose
-0.23979	10.6369	D-fructose
-0.23976	10.3107	D-fructose
-0.23976	12.028	D-glucose
-0.23973	10.0842	D-fructose
-0.23964	10.6492	D-fructose
-0.23962	10.4089	D-fructose
-0.2396	10.4367	D-fructose
-0.23959	10.2911	D-fructose
-0.23959	10.5262	D-fructose
-0.23958	10.202	D-fructose
-0.23955	10.2569	D-fructose
-0.23944	10.2851	D-fructose
-0.23918	10.3331	D-fructose
-0.23914	10.4874	D-fructose
-0.23912	9.9909	D-fructose
-0.23903	10.7689	D-fructose
-0.23903	10.5969	D-fructose
-0.23901	10.3781	D-fructose
-0.23896	10.4595	D-fructose
-0.23896	10.6575	D-fructose
-0.23882	10.4568	D-fructose
-0.2388	10.3496	D-fructose
-0.2388	10.4744	D-fructose
-0.23862	10.5037	D-fructose
-0.23857	10.1879	D-fructose
-0.23844	10.3425	D-fructose
-0.23841	10.5719	D-fructose
-0.23841	10.2398	D-fructose
-0.2384	10.3798	D-fructose
-0.23835	10.8145	D-fructose
-0.23835	10.2125	D-fructose
-0.23827	10.2957	D-fructose
-0.23808	10.3915	D-fructose
-0.23802	10.4167	D-fructose
-0.23798	9.96734	D-fructose
-0.23797	10.9701	D-fructose
-0.23796	10.5609	D-fructose
-0.23792	10.2843	D-fructose
-0.23791	10.7597	D-fructose
-0.2379	10.4594	D-fructose
-0.23784	10.4394	D-fructose
-0.23776	10.2362	D-fructose
-0.23776	10.1572	D-fructose
-0.23772	11.3024	D-fructose
-0.23767	10.3368	D-fructose
-0.23766	10.5181	D-fructose
-0.23765	10.4758	D-fructose
-0.23747	10.1192	D-fructose
-0.23741	10.5511	D-fructose
-0.23739	10.4037	D-fructose
-0.23734	10.9259	D-fructose
-0.23731	10.2368	D-fructose
-0.23715	10.0964	D-fructose
-0.23712	10.3468	D-fructose
-0.23706	10.9303	D-fructose
-0.23703	10.5504	D-fructose
-0.237	10.3702	D-fructose
-0.23698	10.6822	D-fructose
-0.23692	10.7721	D-fructose
-0.23692	10.3904	D-fructose
-0.2369	10.4435	D-fructose
-0.2368	10.451	D-fructose
-0.23672	11.1095	D-fructose
-0.23667	10.5825	D-fructose
-0.23666	10.4278	D-fructose
-0.23654	10.4905	D-fructose
-0.23653	10.3587	D-fructose
-0.23649	10.2724	D-fructose
-0.23633	10.8096	D-fructose
-0.2363	10.624	D-fructose
-0.23572	10.8341	D-fructose
-0.23568	10.4994	D-fructose
-0.23499	10.9617	D-fructose
-0.23491	11.365	D-fructose
-0.23464	11.4488	D-fructose
-0.23461	10.6136	D-fructose
-0.23349	11.2003	D-fructose
-0.23297	11.2949	D-fructose
-0.21958	3.59634	D-glucose
-0.21784	3.47139	D-glucose
-0.21638	3.15507	D-glucose
-0.21619	3.11595	D-glucose
-0.21596	3.51012	D-glucose
-0.2156	3.28743	D-glucose
-0.21471	3.31457	D-glucose
-0.21448	3.45314	D-glucose
-0.21414	2.58537	D-glucose
-0.21358	2.76047	D-glucose
-0.20882	8.61969	D-fructose
-0.20399	8.9352	D-fructose
-0.20397	13.5357	D-fructose
-0.2033	8.24495	D-fructose
-0.2032	7.33432	D-fructose
-0.2029	6.50263	D-fructose
-0.20242	6.37696	D-fructose
-0.20186	9.30673	D-fructose
-0.20167	1.59752	D-fructose
-0.20159	8.52229	D-fructose
-0.20145	5.85799	D-fructose
-0.20143	11.0637	D-fructose
-0.2014	9.03131	D-fructose
-0.20116	6.25641	D-fructose
-0.20115	4.81134	D-fructose
-0.20114	9.25117	D-fructose
-0.20111	9.06397	D-fructose
-0.20111	6.24191	D-fructose
-0.20101	4.84457	D-fructose
-0.20082	7.73979	D-fructose
-0.20082	6.84732	D-fructose
-0.20079	6.13084	D-fructose
-0.20074	8.98926	D-fructose
-0.20074	1.67445	D-fructose
-0.20073	7.87559	D-fructose
-0.2007	7.28457	D-fructose
-0.20062	5.8603	D-fructose
-0.20062	7.56115	D-fructose
-0.20062	1.66838	D-fructose
-0.20053	8.04599	D-fructose
-0.2005	6.01777	D-fructose
-0.2004	4.04	D-fructose
-0.20039	5.91454	D-fructose
-0.20038	3.62585	D-fructose
-0.20036	1.84871	D-fructose
-0.20034	4.5489	D-fructose
-0.20031	1.77264	D-fructose
-0.20031	4.96742	D-fructose
-0.20023	4.91057	D-fructose
-0.20019	3.6807	D-fructose
-0.20016	5.63702	D-fructose
-0.20016	6.81782	D-fructose
-0.20015	5.68007	D-fructose
-0.20009	6.55604	D-fructose
-0.20008	5.56211	D-fructose
-0.20005	4.8448	D-fructose
-0.20004	7.93829	D-fructose
-0.20004	7.97937	D-fructose
-0.19989	7.30446	D-fructose
-0.19988	1.73822	D-fructose
-0.19985	6.92237	D-fructose
-0.19983	1.81394	D-fructose
-0.19982	3.87725	D-fructose
-0.19981	4.52831	D-fructose
-0.19976	5.10563	D-fructose
-0.19975	2.0358	D-fructose
-0.19975	8.61341	D-fructose
-0.19974	2.60445	D-fructose
-0.19974	5.85915	D-fructose
-0.19973	6.45214	D-fructose
-0.1997	1.89792	D-fructose
-0.19968	7.41467	D-fructose
-0.19965	5.95955	D-fructose
-0.19964	6.05032	D-fructose
-0.19954	7.00371	D-fructose
-0.19954	2.87804	D-fructose
-0.19951	1.6184	D-fructose
-0.19949	6.21131	D-fructose
-0.19948	7.44064	D-fructose
-0.19946	1.81479	D-fructose
-0.19945	5.31851	D-fructose
-0.19944	8.98857	D-fructose
-0.19944	1.87405	D-fructose
-0.19939	7.28231	D-fructose
-0.19938	1.69351	D-fructose
-0.19936	4.64878	D-fructose
-0.19936	5.03863	D-fructose
-0.19934	3.64104	D-fructose
-0.19929	7.29946	D-fructose
-0.19929	5.56081	D-fructose
-0.19928	7.65962	D-fructose
-0.19927	5.40663	D-fructose
-0.19925	6.2956	D-fructose
-0.19917	3.32659	D-fructose
-0.19914	8.38422	D-fructose
-0.19912	4.95713	D-fructose
-0.19906	1.77256	D-fructose
-0.19906	7.97768	D-fructose
-0.19902	4.48385	D-fructose
-0.199	6.38309	D-fructose
-0.19898	5.76484	D-fructose
-0.19894	5.93883	D-fructose
-0.19892	2.05686	D-fructose
-0.19889	6.84879	D-fructose
-0.19888	6.7535	D-fructose
-0.19888	3.05285	D-fructose
-0.19886	7.80198	D-fructose
-0.19883	6.64402	D-fructose
-0.19882	3.141	D-fructose
-0.1988	6.26395	D-fructose
-0.19877	1.78018	D-fructose
-0.19877	5.98148	D-fructose
-0.19877	6.14981	D-fructose
-0.19876	6.08586	D-fructose
-0.19876	3.6005	D-fructose
-0.19875	8.5522	D-fructose
-0.19875	4.82885	D-fructose
-0.19871	1.49111	D-fructose
-0.19871	5.65892	D-fructose
-0.1987	6.81441	D-fructose
-0.19866	9.89817	D-fructose
-0.19865	5.21926	D-fructose
-0.19856	9.33147	D-fructose
-0.19855	6.04531	D-fructose
-0.19852	9.26478	D-fructose
-0.19851	6.1046	D-fructose
-0.19846	6.8364	D-fructose
-0.19844	7.02786	D-fructose
-0.1984	6.10044	D-fructose
-0.1984	5.90311	D-fructose
-0.19836	3.13437	D-fructose
-0.19834	2.26622	D-fructose
-0.19834	5.37184	D-fructose
-0.19833	3.08151	D-fructose
-0.19832	5.45653	D-fructose
-0.19832	6.9335	D-fructose
-0.1983	6.02789	D-fructose
-0.19829	7.5945	D-fructose
-0.19828	7.47247	D-fructose
-0.19827	6.9922	D-fructose
-0.19824	6.48583	D-fructose
-0.19824	4.90639	D-fructose
-0.19823	4.20906	D-fructose
-0.19822	7.7167	D-fructose
-0.19822	1.77306	D-fructose
-0.19821	3.34743	D-fructose
-0.19818	4.46245	D-fructose
-0.19817	2.13407	D-fructose
-0.19817	6.49408	D-fructose
-0.19816	6.8359	D-fructose
-0.19815	5.169	D-fructose
-0.19815	6.14301	D-fructose
-0.19814	2.86788	D-fructose
-0.19814	6.70114	D-fructose
-0.19812	5.08857	D-fructose
-0.19812	1.74085	D-fructose
-0.19812	5.81588	D-fructose
-0.19807	2.0362	D-fructose
-0.19805	6.86608	D-fructose
-0.19801	7.02732	D-fructose
-0.19801	5.87714	D-fructose
-0.198	8.06106	D-fructose
-0.198	6.21826	D-fructose
-0.19798	13.015	D-fructose
-0.19798	1.66342	D-fructose
-0.19797	2.23145	D-fructose
-0.19795	4.13903	D-fructose
-0.19793	5.9791	D-fructose
-0.19793	2.63372	D-fructose
-0.19786	5.69909	D-fructose
-0.19782	5.27395	D-fructose
-0.19782	2.60141	D-fructose
-0.1978	6.71137	D-fructose
-0.19776	5.98076	D-fructose
-0.19775	1.8777	D-fructose
-0.19772	7.70766	D-fructose
-0.19766	7.44237	D-fructose
-0.19766	2.47354	D-fructose
-0.19766	4.80227	D-fructose
-0.19763	6.37279	D-fructose
-0.19763	7.12305	D-fructose
-0.19761	7.12823	D-fructose
-0.19758	1.82171	D-fructose
-0.19756	6.32243	D-fructose
-0.19753	6.54026	D-fructose
-0.1975	1.81181	D-fructose
-0.19748	5.7823	D-fructose
-0.19744	12.4538	D-fructose
-0.19741	1.58652	D-fructose
-0.19736	1.62817	D-fructose
-0.19733	6.64724	D-fructose
-0.19732	1.96912	D-fructose
-0.1973	1.79308	D-fructose
-0.19728	3.65105	D-fructose
-0.19718	4.44378	D-fructose
-0.19717	1.8887	D-fructose
-0.19715	1.94913	D-fructose
-0.19713	5.57709	D-fructose
-0.19713	5.42875	D-fructose
-0.19708	2.29334	D-fructose
-0.19703	5.32711	D-fructose
-0.19702	1.67667	D-fructose
-0.19698	6.32732	D-fructose
-0.19697	7.64673	D-fructose
-0.19697	3.36458	D-fructose
-0.19694	7.75924	D-fructose
-0.19688	6.91234	D-fructose
-0.19688	3.21029	D-fructose
-0.19688	1.91301	D-fructose
-0.19687	4.03023	D-fructose
-0.19685	5.295	D-fructose
-0.19679	12.7467	D-fructose
-0.19679	5.80989	D-fructose
-0.19678	6.42397	D-fructose
-0.19677	4.89429	D-fructose
-0.19675	2.49662	D-fructose
-0.19671	9.58993	D-fructose
-0.19667	5.85592	D-fructose
-0.19666	5.66599	D-fructose
-0.19664	1.6842	D-fructose
-0.19662	1.738	D-fructose
-0.19659	5.83094	D-fructose
-0.19653	1.84426	D-fructose
-0.19652	7.59129	D-fructose
-0.19649	1.74828	D-fructose
-0.19647	4.06632	D-fructose
-0.19645	6.1616	D-fructose
-0.19634	6.319	D-fructose
-0.19632	2.10528	D-fructose
-0.1963	3.00307	D-fructose
-0.19626	6.01221	D-fructose
-0.19624	1.51705	D-fructose
-0.19612	6.26471	D-fructose
-0.19603	7.29969	D-fructose
-0.196	6.04174	D-fructose
-0.19596	4.61753	D-fructose
-0.19593	1.47538	D-fructose
-0.19587	3.94446	D-fructose
-0.19584	6.32897	D-fructose
-0.19573	1.60333	D-fructose
-0.1957	11.8153	D-fructose
-0.1957	5.21911	D-fructose
-0.19569	7.87153	D-fructose
-0.19565	4.88741	D-fructose
-0.19555	1.76726	D-fructose
-0.19549	8.771	D-fructose
-0.19546	1.42042	D-fructose
-0.19535	7.24103	D-fructose
-0.19535	7.26358	D-fructose
-0.19525	12.4955	D-fructose
-0.19521	5.22374	D-fructose
-0.19516	5.65129	D-fructose
-0.19502	6.36948	D-fructose
-0.19497	5.47092	D-fructose
-0.1949	4.9614	D-fructose
-0.19479	5.39338	D-fructose
-0.19465	5.71112	D-fructose
-0.19444	9.69796	D-fructose
-0.19443	1.48548	D-fructose
-0.19424	12.4236	D-fructose
-0.19395	5.95708	D-fructose
-0.19362	8.28498	D-fructose
-0.19354	5.22855	D-fructose
-0.19346	12.3606	D-fructose
-0.19334	6.53468	D-fructose
-0.19301	12.9638	D-fructose
-0.19296	12.6711	D-fructose
-0.19291	5.45664	D-fructose
-0.19264	9.23086	D-fructose
-0.19263	6.73533	D-fructose
-0.19258	8.82992	D-fructose
-0.19232	6.31961	D-fructose
-0.19151	10.8266	D-fructose
-0.19124	11.7382	D-fructose
-0.19076	11.7855	D-fructose
-0.19022	12.2628	D-fructose
-0.18874	11.1657	D-fructose
-0.1866	10.1652	D-fructose
-0.1861	7.72286	D-fructose
-0.18468	7.89267	D-fructose
-0.17804	5.37771	D-fructose
-0.17781	6.47882	D-fructose
-0.17756	8.44839	D-fructose
-0.17713	8.9821	D-fructose
-0.17678	6.08885	D-fructose
-0.17588	7.41758	D-fructose
-0.17526	6.42483	D-fructose
-0.17476	8.56253	D-fructose
-0.17466	6.97571	D-fructose
-0.17452	8.78529	D-glucose
-0.1745	6.91982	D-fructose
-0.17445	7.31642	D-fructose
-0.17444	7.84472	D-fructose
-0.17416	5.96393	D-fructose
-0.17412	6.98851	D-fructose
-0.1741	6.60107	D-fructose
-0.17398	6.55276	D-fructose
-0.17358	7.35723	D-fructose
-0.17341	6.9891	D-fructose
-0.17293	6.80083	D-fructose
-0.17289	6.33093	D-fructose
-0.17284	6.79377	D-fructose
-0.1726	6.16428	D-fructose
-0.17231	6.74424	D-fructose
-0.17159	6.79474	D-fructose
-0.17126	6.57793	D-fructose
-0.17058	7.06284	D-fructose
-0.17039	6.69796	D-fructose
-0.17007	7.07909	D-fructose
-0.16984	6.78191	D-fructose
-0.16977	6.62692	D-fructose
-0.16946	4.40843	D-glucose
-0.16943	6.79355	D-fructose
-0.16922	7.44192	D-glucose
-0.16909	3.75149	D-glucose
-0.16883	5.95479	D-glucose
-0.16866	3.79875	D-glucose
-0.1686	4.22345	D-glucose
-0.16825	3.94013	D-glucose
-0.16817	7.03862	D-fructose
-0.16784	3.97202	D-glucose
-0.16783	4.06014	D-glucose
-0.16747	6.86996	D-fructose
-0.16747	6.6519	D-fructose
-0.16743	7.01275	D-fructose
-0.16729	5.7733	D-glucose
-0.16712	6.49898	D-fructose
-0.1668	6.06014	D-glucose
-0.16654	5.41039	D-glucose
-0.16592	4.67752	D-glucose
-0.16518	4.72915	D-glucose
-0.16481	4.32955	D-glucose
-0.16464	5.04488	D-glucose
-0.16439	4.20626	D-glucose
-0.16418	4.76058	D-glucose
-0.16397	4.40034	D-glucose
-0.16386	4.34397	D-glucose
-0.16351	4.51141	D-glucose
0.07734	1.4849	L-malic acid
0.07875	1.35949	L-malic acid
0.07883	1.61172	L-malic acid
0.07909	1.83991	L-malic acid
0.07919	1.65157	L-malic acid
0.07921	1.43276	L-malic acid
0.07925	1.6341	L-malic acid
0.07939	1.5454	L-malic acid
0.07957	1.50184	L-malic acid
0.07962	1.86859	L-malic acid
0.07964	1.62179	L-malic acid
0.07981	1.22299	L-malic acid
0.07985	1.44079	L-malic acid
0.07986	1.85364	L-malic acid
0.0799	1.48976	L-malic acid
0.07998	2.03584	L-malic acid
0.08003	1.63346	L-malic acid
0.08011	1.44351	L-malic acid
0.08017	1.66127	L-malic acid
0.08021	1.30199	L-malic acid
0.08031	1.43703	L-malic acid
0.08034	1.71636	L-malic acid
0.08037	1.32367	L-malic acid
0.08042	1.68163	L-malic acid
0.08043	1.43314	L-malic acid
0.08047	1.55397	L-malic acid
0.08053	1.30003	L-malic acid
0.08063	1.65101	L-malic acid
0.08065	1.59852	L-malic acid
0.08068	1.6312	L-malic acid
0.08069	1.57099	L-malic acid
0.0807	1.48724	L-malic acid
0.08071	1.45334	L-malic acid
0.08073	1.40582	L-malic acid
0.08077	1.42875	L-malic acid
0.08078	1.37035	L-malic acid
0.08084	1.64221	L-malic acid
0.08085	1.53258	L-malic acid
0.08086	1.37286	L-malic acid
0.08088	1.42298	L-malic acid
0.08093	1.8035	L-malic acid
0.08094	1.82748	L-malic acid
0.08098	1.69252	L-malic acid
0.08099	1.79918	L-malic acid
0.08099	1.75069	L-malic acid
0.08104	1.58229	L-malic acid
0.08104	1.66833	L-malic acid
0.08106	1.66163	L-malic acid
0.08111	1.65977	L-malic acid
0.08114	1.53515	L-malic acid
0.08115	1.43085	L-malic acid
0.08119	1.77484	L-malic acid
0.08125	1.51762	L-malic acid
0.08127	1.44492	L-malic acid
0.08128	1.63783	L-malic acid
0.08131	1.40353	L-malic acid
0.08131	1.70528	L-malic acid
0.08132	1.48804	L-malic acid
0.08133	1.37443	L-malic acid
0.08133	1.38342	L-malic acid
0.08135	1.43595	L-malic acid
0.08137	1.49974	L-malic acid
0.08139	1.60177	L-malic acid
0.08144	1.48916	L-malic acid
0.0815	1.97045	L-malic acid
0.08151	1.63802	L-malic acid
0.08156	1.70157	L-malic acid
0.08161	1.43952	L-malic acid
0.08163	1.44627	L-malic acid
0.08165	1.49254	L-malic acid
0.08168	1.56184	L-malic acid
0.08168	1.55254	L-malic acid
0.08169	1.46181	L-malic acid
0.08171	1.33974	L-malic acid
0.08172	1.79705	L-malic acid
0.08175	1.83616	L-malic acid
0.08181	1.77655	L-malic acid
0.08182	1.58722	L-malic acid
0.08183	1.64948	L-malic acid
0.08184	1.45796	L-malic acid
0.08187	1.38498	L-malic acid
0.0819	1.75539	L-malic acid
0.0819	1.47374	L-malic acid
0.08191	1.60968	L-malic acid
0.08195	1.5412	L-malic acid
0.08199	1.51376	L-malic acid
0.08201	1.56395	L-malic acid
0.08201	1.40418	L-malic acid
0.08204	1.66139	L-malic acid
0.08208	1.56678	L-malic acid
0.08209	1.55731	L-malic acid
0.08212	1.57689	L-malic acid
0.08213	1.0799	L-malic acid
0.08214	1.58346	L-malic acid
0.08215	2.01935	L-malic acid
0.08218	1.48783	L-malic acid
0.08219	1.70277	L-malic acid
0.08222	1.43488	L-malic acid
0.08222	1.54246	L-malic acid
0.08222	1.52045	L-malic acid
0.08228	1.55631	L-malic acid
0.08233	1.49455	L-malic acid
0.08237	1.61189	L-malic acid
0.08238	1.57468	L-malic acid
0.08241	1.60572	L-malic acid
0.08244	1.81142	L-malic acid
0.08245	1.61222	L-malic acid
0.08251	1.47281	L-malic acid
0.08252	1.55407	L-malic acid
0.08253	1.32181	L-malic acid
0.08258	1.49463	L-malic acid
0.08258	1.37155	L-malic acid
0.08262	1.87251	L-malic acid
0.08264	1.53975	L-malic acid
0.08265	1.8721	L-malic acid
0.08269	1.4412	L-malic acid
0.0827	1.88615	L-malic acid
0.08272	1.65759	L-malic acid
0.08272	1.57909	L-malic acid
0.08273	1.41989	L-malic acid
0.08275	1.5355	L-malic acid
0.08275	1.75695	L-malic acid
0.08275	1.32845	L-malic acid
0.08279	1.561	L-malic acid
0.08284	1.67569	L-malic acid
0.08284	1.60178	L-malic acid
0.08284	1.40074	L-malic acid
0.08287	1.57732	L-malic acid
0.08289	1.71701	L-malic acid
0.08291	1.3974	L-malic acid
0.08292	1.47362	L-malic acid
0.08293	1.7273	L-malic acid
0.08298	1.57711	L-malic acid
0.083	1.51058	L-malic acid
0.08304	1.72752	L-malic acid
0.08318	1.43876	L-malic acid
0.08318	1.71103	L-malic acid
0.08318	1.49083	L-malic acid
0.08319	1.6647	L-malic acid
0.08319	1.35035	L-malic acid
0.08324	1.81869	L-malic acid
0.08325	1.58538	L-malic acid
0.08326	1.5816	L-malic acid
0.08326	1.43668	L-malic acid
0.08327	1.17753	L-malic acid
0.08331	1.75855	L-malic acid
0.08333	1.38016	L-malic acid
0.08334	1.5491	L-malic acid
0.08335	1.44515	L-malic acid
0.08339	1.54511	L-malic acid
0.08341	1.69538	L-malic acid
0.08342	1.40113	L-malic acid
0.08348	1.56125	L-malic acid
0.08351	1.59395	L-malic acid
0.08356	1.38704	L-malic acid
0.08358	1.55852	L-malic acid
0.08359	1.6171	L-malic acid
0.08362	1.60945	L-malic acid
0.08365	1.6433	L-malic acid
0.08367	1.73852	L-malic acid
0.08368	1.70939	L-malic acid
0.08368	1.3858	L-malic acid
0.08373	1.37702	L-malic acid
0.08375	1.77408	L-malic acid
0.08375	1.49258	L-malic acid
0.08376	1.80936	L-malic acid
0.08385	1.55417	L-malic acid
0.08394	1.66989	L-malic acid
0.08394	1.61702	L-malic acid
0.08395	1.6839	L-malic acid
0.08395	1.55564	L-malic acid
0.08397	1.49635	L-malic acid
0.084	1.43876	L-malic acid
0.08401	1.84153	L-malic acid
0.08404	1.66181	L-malic acid
0.08404	1.91586	L-malic acid
0.08405	1.64263	L-malic acid
0.08405	1.63607	L-malic acid
0.08408	1.84027	L-malic acid
0.08411	1.4765	L-malic acid
0.08412	1.6511	L-malic acid
0.08414	1.71041	L-malic acid
0.08414	1.57336	L-malic acid
0.08414	1.50789	L-malic acid
0.0842	1.64088	L-malic acid
0.08421	1.44362	L-malic acid
0.08422	1.46365	L-malic acid
0.08426	1.3341	L-malic acid
0.08429	1.76424	L-malic acid
0.08434	1.5731	L-malic acid
0.08438	1.38221	L-malic acid
0.08439	1.6823	L-malic acid
0.08441	1.78035	L-malic acid
0.08443	1.23121	L-malic acid
0.08445	1.61361	L-malic acid
0.08447	1.374	L-malic acid
0.08448	1.43284	L-malic acid
0.08448	1.56221	L-malic acid
0.08449	1.74914	L-malic acid
0.0845	1.55653	L-malic acid
0.0845	1.51031	L-malic acid
0.08452	1.85363	L-malic acid
0.08453	1.48512	L-malic acid
0.08453	1.44684	L-malic acid
0.08454	1.65221	L-malic acid
0.08454	1.68285	L-malic acid
0.08455	1.79609	L-malic acid
0.08468	1.47832	L-malic acid
0.08469	1.60077	L-malic acid
0.08474	1.54632	L-malic acid
0.08475	1.51651	L-malic acid
0.08476	1.55316	L-malic acid
0.08477	1.67893	L-malic acid
0.08477	1.58184	L-malic acid
0.08478	1.92621	L-malic acid
0.08484	1.52166	L-malic acid
0.08499	1.43787	L-malic acid
0.08509	1.5991	L-malic acid
0.08513	1.38473	L-malic acid
0.08514	1.55996	L-malic acid
0.08519	1.68762	L-malic acid
0.08519	1.57197	L-malic acid
0.08523	1.48887	L-malic acid
0.08524	1.6278	L-malic acid
0.08542	1.59459	L-malic acid
0.08557	1.41688	L-malic acid
0.08563	1.55611	L-malic acid
0.08565	1.51369	L-malic acid
0.08567	1.51111	L-malic acid
0.08572	1.31595	L-malic acid
0.08583	1.73969	L-malic acid
0.08584	1.48384	L-malic acid
0.08587	2.11694	L-malic acid
0.08591	1.49278	L-malic acid
0.08611	1.46291	L-malic acid
0.08626	1.54799	L-malic acid
0.08628	1.31909	L-malic acid
0.08637	1.67414	L-malic acid
0.08639	1.31808	L-malic acid
0.08683	1.64326	L-malic acid
0.08697	1.66079	L-malic acid
0.08849	1.51148	L-malic acid
0.08105	1.61962	L-malic acid
0.08191	1.78292	L-malic acid
0.0834	2.01346	L-malic acid
0.08388	1.73608	L-malic acid
0.0842	1.60834	L-malic acid
0.14883	6.21931	isocitric acid
0.16605	6.67306	citric acid
0.13282	10.7686	isocitric acid
0.1339	11.2802	isocitric acid
0.13674	10.3948	isocitric acid
0.13838	10.4639	isocitric acid
0.14061	10.5296	isocitric acid
0.14446	8.71776	isocitric acid
0.14708	9.30559	isocitric acid
-0.27167	8.05407	D-glucose
-0.23279	11.8622	D-fructose
-0.19078	10.6193	D-fructose
-0.18966	11.2882	D-fructose
-0.1877	9.93924	D-fructose
-0.18659	9.86253	D-fructose
-0.18572	10.3349	D-fructose
-0.18477	9.86212	D-fructose
-0.20165	1.82855	D-fructose
-0.19931	4.50662	D-fructose
-0.19894	4.55762	D-fructose
-0.197	4.4071	D-fructose
-0.24183	10.6597	D-fructose
-0.23995	10.7002	D-fructose
-0.23835	11.111	D-fructose
-0.23771	10.0873	D-fructose
-0.23554	10.6819	D-fructose
-0.23504	10.6228	D-fructose
-0.23489	10.5585	D-fructose
-0.22084	4.16663	D-glucose
-0.21014	9.19914	D-fructose
-0.20452	8.63257	D-fructose
-0.20439	13.0289	D-fructose
-0.20385	5.86621	D-fructose
-0.20353	8.77976	D-fructose
-0.2032	8.64339	D-fructose
-0.2029	7.63708	D-fructose
-0.20287	7.31339	D-fructose
-0.20276	7.26017	D-fructose
-0.20148	7.941	D-fructose
-0.20132	2.58023	D-fructose
-0.20111	5.21129	D-fructose
-0.20107	6.47197	D-fructose
-0.20099	5.70449	D-fructose
-0.20048	1.83673	D-fructose
-0.20037	4.75573	D-fructose
-0.20037	5.6796	D-fructose
-0.20027	8.01316	D-fructose
-0.20018	1.71157	D-fructose
-0.20014	1.69619	D-fructose
-0.20012	1.7475	D-fructose
-0.20005	2.37003	D-fructose
-0.19997	5.29638	D-fructose
-0.19992	6.04776	D-fructose
-0.19985	5.48164	D-fructose
-0.19945	1.68418	D-fructose
-0.19933	1.77903	D-fructose
-0.19925	3.44993	D-fructose
-0.19866	8.99286	D-fructose
-0.19848	1.87755	D-fructose
-0.19816	2.68706	D-fructose
-0.19801	4.31014	D-fructose
-0.19794	1.79505	D-fructose
-0.19789	5.70388	D-fructose
-0.19767	5.24974	D-fructose
-0.19763	1.7932	D-fructose
-0.1976	1.84751	D-fructose
-0.19751	6.93375	D-fructose
-0.19747	7.49384	D-fructose
-0.19713	4.28435	D-fructose
-0.19713	1.8488	D-fructose
-0.19703	1.60378	D-fructose
-0.19701	7.26234	D-fructose
-0.19675	1.64142	D-fructose
-0.19673	1.56437	D-fructose
-0.19672	1.75655	D-fructose
-0.19669	1.69825	D-fructose
-0.19653	2.20218	D-fructose
-0.19647	5.64881	D-fructose
-0.1964	8.25456	D-fructose
-0.19638	1.67326	D-fructose
-0.19613	6.79438	D-fructose
-0.19591	1.72802	D-fructose
-0.19552	4.31451	D-fructose
-0.19468	3.39432	D-fructose
-0.1945	4.15036	D-fructose
-0.1943	5.84884	D-fructose
-0.19427	7.37984	D-fructose
-0.19303	12.684	D-fructose
-0.19224	12.1523	D-fructose
-0.19065	10.6584	D-fructose
-0.18882	6.7102	D-fructose
-0.18804	6.88395	D-fructose
-0.18248	7.6484	D-fructose
-0.17507	8.35449	D-fructose
-0.17498	7.77058	D-fructose
-0.17475	7.39059	D-fructose
-0.17429	8.28942	D-fructose
-0.17389	7.5376	D-fructose
-0.17365	8.13145	D-fructose
-0.17315	5.94548	D-fructose
-0.17307	7.68846	D-fructose
-0.17234	6.68705	D-fructose
-0.17172	6.6759	D-fructose
-0.17131	7.00517	D-fructose
-0.17054	6.28332	D-fructose
-0.17022	7.0067	D-fructose
-0.16876	6.7387	D-fructose
-0.16847	4.56511	D-glucose
-0.16811	4.33017	D-glucose
-0.16805	6.46631	D-fructose
-0.16756	6.72774	D-fructose
-0.16573	5.58609	D-glucose
-0.16501	4.90634	D-glucose
0.08132	1.63299	L-malic acid
0.08165	1.59641	L-malic acid
0.08239	1.49577	L-malic acid
0.08265	1.58633	L-malic acid
0.08411	1.4897	L-malic acid
0.08425	1.59614	L-malic acid
0.08485	1.51469	L-malic acid
0.0849	1.45746	L-malic acid
0.08501	1.42067	L-malic acid
0.11503	0.99651	L-tartaric acid
0.0836	1.91998	L-malic acid
0.084	1.38829	L-malic acid
0.08513	1.42638	L-malic acid
0.08539	1.30089	L-malic acid
-0.20191	4.7855	D-fructose
-0.20182	4.28972	D-fructose
-0.20167	2.93987	D-fructose
-0.2372	10.422	D-fructose
-0.20575	7.78036	D-fructose
-0.20165	2.65695	D-fructose
-0.20116	5.96516	D-fructose
-0.20113	5.61246	D-fructose
-0.20099	6.51664	D-fructose
-0.20047	1.71149	D-fructose
-0.19995	1.73591	D-fructose
-0.19958	2.6318	D-fructose
-0.1994	4.25378	D-fructose
-0.19936	5.04414	D-fructose
-0.19903	1.70794	D-fructose
-0.19873	1.67918	D-fructose
-0.19847	2.15011	D-fructose
-0.19841	1.70235	D-fructose
-0.1984	2.33356	D-fructose
-0.19813	1.86206	D-fructose
-0.19776	1.72284	D-fructose
-0.1977	1.75836	D-fructose
-0.19728	1.66829	D-fructose
-0.19706	1.64052	D-fructose
-0.19683	3.17929	D-fructose
-0.19657	1.75935	D-fructose
-0.1963	1.66296	D-fructose
-0.19513	3.79825	D-fructose
-0.19468	8.43425	D-fructose
-0.19291	11.7244	D-fructose
-0.19117	6.07834	D-fructose
-0.18783	9.98099	D-fructose
-0.183	7.8925	D-fructose
-0.1779	6.22906	D-fructose
-0.17457	7.05114	D-fructose
-0.17241	6.64619	D-fructose
-0.17168	7.59669	D-fructose
-0.17159	6.81259	D-fructose
-0.16609	6.48196	D-fructose
0.08319	1.65081	L-malic acid
0.08473	2.28256	L-malic acid
0.15429	5.81646	isocitric acid
-0.30188	5.41092	Sucrose
-0.30185	5.80122	Sucrose
-0.30169	5.69646	Sucrose
-0.30091	6.83246	Sucrose
-0.3006	6.05018	Sucrose
-0.29731	5.09102	Sucrose
-0.29647	6.52122	Sucrose
-0.2962	7.18685	Sucrose
-0.29599	5.99527	Sucrose
-0.29593	5.70483	Sucrose
-0.294	6.35802	Sucrose
-0.29387	5.28717	Sucrose
-0.29359	6.36873	Sucrose
-0.28858	5.97243	Sucrose

## Sheet: Fig_6_f
Sungold kiwifruit
cis-diols	pore1_porprotion	pore2_porprotion	pore3_porprotion	mean	standard deviation
CAT	N.A.	N.A.	N.A.	N.A.	N.A.
3-CQA	N.A.	N.A.	N.A.	N.A.	N.A.
D-SOR	N.A.	N.A.	N.A.	N.A.	N.A.
XYL	N.A.	N.A.	N.A.	N.A.	N.A.
L-MA	0.29014	0.25572	0.27514	0.27367	0.01726
L-TA	0.00111	0.00316	0.00161	0.00196	0.00107
CA	0.00111	0.00237	0.00161	0.00169	0.000634548
ICIT	0.00997	0.00789	0.01126	0.00971	0.0017
D-GLC	0.04651	0.03788	0.04988	0.04476	0.00619
D-FRU	0.63566	0.67877	0.63958	0.65134	0.02384
Sucrose	0.0155	0.01421	0.02092	0.01688	0.00356
U1	N.A.	N.A.	N.A.	N.A.	N.A.
U2	N.A.	N.A.	N.A.	N.A.	N.A.
N.A.:not detected

## Sheet: Fig_6_h
Rubyred kiwifruit scatter plot
ΔI/I0	S.D.	label
-0.20019	9.03935	D-fructose
-0.19938	8.61139	D-fructose
-0.19893	9.73858	D-fructose
-0.19802	9.96736	D-fructose
-0.19797	8.74745	D-fructose
-0.19744	9.8725	D-fructose
-0.1971	8.76677	D-fructose
-0.19634	8.62707	D-fructose
-0.19558	8.65382	D-fructose
-0.19084	8.90133	D-fructose
-0.18733	9.08505	D-fructose
-0.18959	6.08468	D-fructose
-0.19019	9.60552	D-fructose
-0.1915	9.71469	D-fructose
-0.1915	1.82789	D-fructose
-0.19417	2.14338	D-fructose
-0.19591	2.87113	D-fructose
-0.19656	1.56093	D-fructose
-0.19699	1.26436	D-fructose
-0.19716	3.92853	D-fructose
-0.19724	2.03413	D-fructose
-0.19812	1.60681	D-fructose
-0.19862	1.28366	D-fructose
-0.19889	1.33727	D-fructose
-0.19926	1.49792	D-fructose
-0.19973	12.4036	D-fructose
-0.20085	9.62622	D-fructose
-0.20499	7.92698	D-fructose
-0.20653	15.3644	D-fructose
-0.23679	11.3905	D-fructose
-0.23757	10.3824	D-fructose
-0.23758	10.3495	D-fructose
-0.23797	10.5646	D-fructose
-0.23886	10.5844	D-fructose
-0.23891	10.0602	D-fructose
-0.23982	9.97408	D-fructose
-0.24024	10.07	D-fructose
-0.19839	9.59525	D-fructose
-0.19878	8.88528	D-fructose
-0.1699	6.11629	D-fructose
-0.17004	6.68228	D-fructose
-0.17012	6.55137	D-fructose
-0.17069	6.69634	D-fructose
-0.17092	6.55543	D-fructose
-0.17168	6.83127	D-fructose
-0.17182	7.94454	D-fructose
-0.17186	6.59917	D-fructose
-0.17204	6.74183	D-fructose
-0.1727	7.99468	D-fructose
-0.17305	7.3555	D-fructose
-0.17639	7.05159	D-fructose
-0.17735	9.21929	D-fructose
-0.1875	6.68544	D-fructose
-0.18971	6.51015	D-fructose
-0.19015	2.03753	D-fructose
-0.19184	7.36021	D-fructose
-0.19283	5.88513	D-fructose
-0.19463	11.7822	D-fructose
-0.19501	7.35491	D-fructose
-0.19521	2.62035	D-fructose
-0.19588	12.4885	D-fructose
-0.19654	11.8846	D-fructose
-0.19686	7.17687	D-fructose
-0.19697	5.34929	D-fructose
-0.19701	13.5813	D-fructose
-0.19709	2.12945	D-fructose
-0.19736	1.55783	D-fructose
-0.19741	1.48843	D-fructose
-0.19759	1.55832	D-fructose
-0.19773	3.06374	D-fructose
-0.19804	7.95637	D-fructose
-0.19811	1.48416	D-fructose
-0.19884	3.27981	D-fructose
-0.1989	1.53419	D-fructose
-0.19908	2.96081	D-fructose
-0.19912	1.5199	D-fructose
-0.19914	1.68214	D-fructose
-0.19919	4.77365	D-fructose
-0.19939	4.75186	D-fructose
-0.19948	1.3578	D-fructose
-0.19992	4.65443	D-fructose
-0.20056	5.88636	D-fructose
-0.20079	5.55104	D-fructose
-0.201	1.51868	D-fructose
-0.20109	5.38306	D-fructose
-0.20166	6.38355	D-fructose
-0.20172	5.42001	D-fructose
-0.20175	4.73222	D-fructose
-0.2019	6.85179	D-fructose
-0.20348	6.35759	D-fructose
-0.20429	9.22325	D-fructose
-0.208	8.87572	D-fructose
-0.23691	11.1376	D-fructose
-0.23722	10.712	D-fructose
-0.23841	10.2757	D-fructose
-0.23852	10.597	D-fructose
-0.23893	9.86891	D-fructose
-0.23906	10.2115	D-fructose
-0.23961	10.5226	D-fructose
-0.24007	10.3765	D-fructose
-0.24031	9.49437	D-fructose
-0.24089	10.791	D-fructose
-0.24109	10.0823	D-fructose
-0.2411	10.4845	D-fructose
-0.19414	9.73215	D-fructose
-0.19456	9.19392	D-fructose
-0.19557	9.50879	D-fructose
-0.1976	8.98753	D-fructose
-0.20001	10.3485	D-fructose
-0.20229	9.70892	D-fructose
-0.16741	6.48295	D-fructose
-0.16846	6.53762	D-fructose
-0.16962	6.8373	D-fructose
-0.16968	6.61258	D-fructose
-0.1701	6.70054	D-fructose
-0.17016	6.37632	D-fructose
-0.1706	6.19138	D-fructose
-0.1713	6.83819	D-fructose
-0.17143	6.51922	D-fructose
-0.17204	6.19302	D-fructose
-0.17221	7.29048	D-fructose
-0.17233	7.79935	D-fructose
-0.17265	6.65157	D-fructose
-0.17372	6.77597	D-fructose
-0.17386	6.33993	D-fructose
-0.17462	6.59543	D-fructose
-0.17467	6.48645	D-fructose
-0.17515	7.65875	D-fructose
-0.17604	7.3789	D-fructose
-0.1791	8.78973	D-fructose
-0.1881	10.4248	D-fructose
-0.1893	11.909	D-fructose
-0.1894	10.5216	D-fructose
-0.18974	9.60285	D-fructose
-0.19002	6.90251	D-fructose
-0.19007	11.5339	D-fructose
-0.19062	10.4933	D-fructose
-0.19082	5.69538	D-fructose
-0.19126	8.0165	D-fructose
-0.19173	8.01798	D-fructose
-0.19188	11.0621	D-fructose
-0.1921	10.5045	D-fructose
-0.19253	6.92819	D-fructose
-0.19313	11.4939	D-fructose
-0.19328	11.8862	D-fructose
-0.19415	4.88193	D-fructose
-0.19444	7.71721	D-fructose
-0.19467	7.69709	D-fructose
-0.19469	12.1704	D-fructose
-0.19474	6.91993	D-fructose
-0.19492	4.40098	D-fructose
-0.19511	4.90375	D-fructose
-0.19511	6.9648	D-fructose
-0.19511	7.87933	D-fructose
-0.19541	12.4856	D-fructose
-0.19543	6.6335	D-fructose
-0.19544	7.61744	D-fructose
-0.19548	7.57652	D-fructose
-0.19551	5.18198	D-fructose
-0.19556	5.21924	D-fructose
-0.19557	4.70916	D-fructose
-0.19559	6.42684	D-fructose
-0.1956	5.17642	D-fructose
-0.19562	3.18922	D-fructose
-0.19575	6.28834	D-fructose
-0.19576	1.74234	D-fructose
-0.19579	6.72698	D-fructose
-0.19584	5.74174	D-fructose
-0.19586	6.89994	D-fructose
-0.19588	1.5305	D-fructose
-0.19599	1.23557	D-fructose
-0.19602	3.60989	D-fructose
-0.19603	1.33702	D-fructose
-0.19611	7.59821	D-fructose
-0.19612	1.65925	D-fructose
-0.19614	1.54827	D-fructose
-0.19618	1.61796	D-fructose
-0.19622	11.8392	D-fructose
-0.19625	6.292	D-fructose
-0.19635	4.09357	D-fructose
-0.19641	5.89009	D-fructose
-0.19641	1.93056	D-fructose
-0.19646	7.99329	D-fructose
-0.19654	3.78049	D-fructose
-0.19659	1.409	D-fructose
-0.19661	3.60546	D-fructose
-0.19674	2.73463	D-fructose
-0.19682	7.95654	D-fructose
-0.19686	1.74596	D-fructose
-0.19687	3.50108	D-fructose
-0.19687	6.59332	D-fructose
-0.1969	5.56862	D-fructose
-0.19693	4.24774	D-fructose
-0.19696	7.27138	D-fructose
-0.19699	6.2652	D-fructose
-0.19703	2.9931	D-fructose
-0.19703	6.06498	D-fructose
-0.19707	4.444	D-fructose
-0.1971	4.94531	D-fructose
-0.1971	1.8362	D-fructose
-0.19711	1.56174	D-fructose
-0.19716	5.73735	D-fructose
-0.19719	6.99142	D-fructose
-0.19722	3.51831	D-fructose
-0.19725	3.43891	D-fructose
-0.19725	1.50086	D-fructose
-0.19727	7.27672	D-fructose
-0.19727	1.794	D-fructose
-0.19728	5.94205	D-fructose
-0.19729	1.53417	D-fructose
-0.19734	6.00833	D-fructose
-0.19734	1.54645	D-fructose
-0.19737	5.27341	D-fructose
-0.19743	4.38474	D-fructose
-0.19744	1.54326	D-fructose
-0.19745	6.56238	D-fructose
-0.19746	1.84632	D-fructose
-0.19747	4.83656	D-fructose
-0.19749	4.77307	D-fructose
-0.19749	1.33914	D-fructose
-0.1975	6.05912	D-fructose
-0.1975	5.95679	D-fructose
-0.1975	3.46867	D-fructose
-0.1975	4.37798	D-fructose
-0.19753	4.86126	D-fructose
-0.19754	8.06703	D-fructose
-0.19756	8.21908	D-fructose
-0.19759	5.5004	D-fructose
-0.19765	5.62824	D-fructose
-0.19766	5.39511	D-fructose
-0.19768	6.29969	D-fructose
-0.19769	7.24557	D-fructose
-0.19775	1.44756	D-fructose
-0.19778	3.09261	D-fructose
-0.19779	3.29688	D-fructose
-0.19784	4.62701	D-fructose
-0.19786	1.37776	D-fructose
-0.19787	1.49061	D-fructose
-0.19788	1.42476	D-fructose
-0.1979	4.45098	D-fructose
-0.19791	5.39139	D-fructose
-0.19792	1.4235	D-fructose
-0.19793	1.43394	D-fructose
-0.19797	6.15687	D-fructose
-0.198	1.7257	D-fructose
-0.19801	5.89546	D-fructose
-0.19803	6.15788	D-fructose
-0.19806	4.0664	D-fructose
-0.19806	3.17786	D-fructose
-0.19808	6.43553	D-fructose
-0.19809	5.61832	D-fructose
-0.19809	5.21267	D-fructose
-0.19812	2.72056	D-fructose
-0.19812	3.56649	D-fructose
-0.19817	7.58145	D-fructose
-0.19817	2.97733	D-fructose
-0.19818	1.37459	D-fructose
-0.1982	3.45897	D-fructose
-0.19822	2.94973	D-fructose
-0.19823	12.7554	D-fructose
-0.19824	5.95877	D-fructose
-0.19826	6.34311	D-fructose
-0.19828	2.40204	D-fructose
-0.19828	3.94016	D-fructose
-0.19829	4.13493	D-fructose
-0.1983	1.74436	D-fructose
-0.19832	4.75953	D-fructose
-0.19833	1.94886	D-fructose
-0.19833	3.08993	D-fructose
-0.19837	1.45089	D-fructose
-0.19841	3.52685	D-fructose
-0.19843	5.59334	D-fructose
-0.19844	6.18111	D-fructose
-0.19844	4.98446	D-fructose
-0.19845	5.66684	D-fructose
-0.19848	5.86717	D-fructose
-0.19848	4.67756	D-fructose
-0.1985	5.31677	D-fructose
-0.19854	6.05975	D-fructose
-0.19857	4.50356	D-fructose
-0.1986	8.25118	D-fructose
-0.19861	4.06546	D-fructose
-0.19862	3.84099	D-fructose
-0.19864	3.27769	D-fructose
-0.19867	4.20339	D-fructose
-0.19868	5.33139	D-fructose
-0.19872	4.43811	D-fructose
-0.19872	1.33661	D-fructose
-0.19874	5.6584	D-fructose
-0.19875	4.60279	D-fructose
-0.19876	3.71938	D-fructose
-0.19876	1.53479	D-fructose
-0.19879	3.13916	D-fructose
-0.1988	2.13969	D-fructose
-0.19881	6.95889	D-fructose
-0.19883	5.51534	D-fructose
-0.19884	5.49352	D-fructose
-0.19884	1.96279	D-fructose
-0.19884	2.59611	D-fructose
-0.19887	5.15394	D-fructose
-0.19889	1.4524	D-fructose
-0.1989	3.57537	D-fructose
-0.19894	4.25882	D-fructose
-0.19902	1.45354	D-fructose
-0.19903	6.51038	D-fructose
-0.19904	2.42414	D-fructose
-0.19911	4.30421	D-fructose
-0.19914	1.73479	D-fructose
-0.19915	12.8394	D-fructose
-0.19915	7.05186	D-fructose
-0.19917	7.7157	D-fructose
-0.19918	7.02835	D-fructose
-0.19919	5.8168	D-fructose
-0.19921	4.58698	D-fructose
-0.19921	2.72417	D-fructose
-0.19921	3.54314	D-fructose
-0.19923	6.01471	D-fructose
-0.19923	6.56796	D-fructose
-0.19924	7.72681	D-fructose
-0.19925	7.61221	D-fructose
-0.19926	1.65754	D-fructose
-0.19929	3.33098	D-fructose
-0.19929	3.94267	D-fructose
-0.19931	3.94636	D-fructose
-0.19935	3.23156	D-fructose
-0.19938	3.47198	D-fructose
-0.19938	7.40787	D-fructose
-0.19939	6.42713	D-fructose
-0.19941	4.96391	D-fructose
-0.19943	7.33531	D-fructose
-0.19943	8.35127	D-fructose
-0.19948	6.03323	D-fructose
-0.19949	6.08371	D-fructose
-0.1995	5.37097	D-fructose
-0.19951	6.86551	D-fructose
-0.19952	7.81779	D-fructose
-0.19952	6.0158	D-fructose
-0.19955	1.9127	D-fructose
-0.19958	3.64153	D-fructose
-0.19967	6.62913	D-fructose
-0.19973	5.48415	D-fructose
-0.19974	5.00421	D-fructose
-0.19977	4.88585	D-fructose
-0.19978	5.12775	D-fructose
-0.19981	6.42515	D-fructose
-0.19982	6.50957	D-fructose
-0.19986	1.60381	D-fructose
-0.19989	1.45503	D-fructose
-0.19989	6.00233	D-fructose
-0.19991	7.51243	D-fructose
-0.19994	3.5405	D-fructose
-0.19994	1.31922	D-fructose
-0.19995	6.74273	D-fructose
-0.19995	1.48704	D-fructose
-0.19999	5.82352	D-fructose
-0.20004	6.3811	D-fructose
-0.20005	7.89206	D-fructose
-0.20005	1.52774	D-fructose
-0.20006	5.57303	D-fructose
-0.20007	1.56515	D-fructose
-0.20009	5.19312	D-fructose
-0.20009	4.37136	D-fructose
-0.20013	1.49448	D-fructose
-0.20014	3.99233	D-fructose
-0.20021	6.79916	D-fructose
-0.20025	6.38573	D-fructose
-0.20026	3.66039	D-fructose
-0.20026	2.32147	D-fructose
-0.20033	5.86233	D-fructose
-0.20038	7.64446	D-fructose
-0.24156	10.2651	D-fructose
-0.24107	10.2402	D-fructose
-0.24041	9.97857	D-fructose
-0.24021	9.3764	D-fructose
-0.24011	10.0757	D-fructose
-0.24003	10.1993	D-fructose
-0.2398	10.0385	D-fructose
-0.23939	9.69116	D-fructose
-0.23926	10.0152	D-fructose
-0.23926	10.0531	D-fructose
-0.23925	10.0716	D-fructose
-0.23918	10.3573	D-fructose
-0.23914	9.90998	D-fructose
-0.23913	10.0009	D-fructose
-0.23907	10.1939	D-fructose
-0.23906	9.58745	D-fructose
-0.23896	10.1136	D-fructose
-0.23896	10.0237	D-fructose
-0.23892	9.92039	D-fructose
-0.23875	9.63964	D-fructose
-0.23872	10.278	D-fructose
-0.23866	10.1876	D-fructose
-0.23862	10.1325	D-fructose
-0.23855	10.308	D-fructose
-0.23851	9.96153	D-fructose
-0.23846	10.4226	D-fructose
-0.23843	9.9285	D-fructose
-0.23837	10.2033	D-fructose
-0.23833	10.2583	D-fructose
-0.23829	10.2623	D-fructose
-0.23829	10.2547	D-fructose
-0.23827	10.5632	D-fructose
-0.23822	10.3143	D-fructose
-0.23806	10.1806	D-fructose
-0.23794	10.0145	D-fructose
-0.23792	9.97914	D-fructose
-0.23781	10.3374	D-fructose
-0.23781	10.5043	D-fructose
-0.23779	10.3102	D-fructose
-0.23778	10.3616	D-fructose
-0.23773	10.6235	D-fructose
-0.23759	10.0092	D-fructose
-0.23749	10.457	D-fructose
-0.23748	10.2651	D-fructose
-0.2374	10.8879	D-fructose
-0.23739	10.1837	D-fructose
-0.23733	10.2667	D-fructose
-0.23701	10.396	D-fructose
-0.23698	10.5592	D-fructose
-0.23684	10.3699	D-fructose
-0.23675	10.1006	D-fructose
-0.23673	10.115	D-fructose
-0.23663	10.107	D-fructose
-0.23662	10.6016	D-fructose
-0.23647	10.2754	D-fructose
-0.23643	10.3665	D-fructose
-0.2363	10.6351	D-fructose
-0.23581	11.1699	D-fructose
-0.23426	11.0628	D-fructose
-0.23425	10.3655	D-fructose
-0.23409	10.6011	D-fructose
-0.23383	11.2993	D-fructose
-0.23234	10.9515	D-fructose
-0.16806	6.50952	D-fructose
-0.16828	6.07493	D-fructose
-0.16935	6.64323	D-fructose
-0.1707	7.24678	D-fructose
-0.17109	7.11067	D-fructose
-0.18026	10.3929	D-fructose
-0.17112	7.22934	D-fructose
-0.17265	2.11995	D-fructose
-0.17268	7.09169	D-fructose
-0.17382	6.68672	D-fructose
-0.18833	2.8456	D-fructose
-0.20273	6.57096	D-fructose
-0.20215	6.66559	D-fructose
-0.20204	6.22759	D-fructose
-0.20201	6.48559	D-fructose
-0.20182	6.72285	D-fructose
-0.20148	6.37303	D-fructose
-0.20143	7.14662	D-fructose
-0.2012	6.22287	D-fructose
-0.20119	5.93218	D-fructose
-0.20115	5.6161	D-fructose
-0.20114	8.54472	D-fructose
-0.20114	2.75418	D-fructose
-0.20111	4.0868	D-fructose
-0.20104	4.19776	D-fructose
-0.20101	3.71386	D-fructose
-0.20098	7.23393	D-fructose
-0.20097	6.54759	D-fructose
-0.20083	5.47129	D-fructose
-0.20075	3.55444	D-fructose
-0.20073	5.95692	D-fructose
-0.20071	7.11782	D-fructose
-0.20071	4.30744	D-fructose
-0.20068	5.11677	D-fructose
-0.2006	5.81789	D-fructose
-0.20057	5.05554	D-fructose
-0.20055	2.86661	D-fructose
-0.20055	4.065	D-fructose
-0.20051	5.93822	D-fructose
-0.20047	6.12243	D-fructose
-0.20041	5.9277	D-fructose
-0.16695	6.58154	D-glucose
-0.16911	4.65056	D-glucose
-0.16998	3.87665	D-glucose
-0.2175	3.23616	D-glucose
-0.16396	6.05	D-glucose
-0.16037	4.36766	D-glucose
-0.16278	4.56691	D-glucose
-0.16314	4.3688	D-glucose
-0.16493	4.45481	D-glucose
-0.16543	4.72451	D-glucose
-0.16552	3.50875	D-glucose
-0.16586	4.39265	D-glucose
-0.16618	4.62494	D-glucose
-0.1663	4.68749	D-glucose
-0.16688	5.3577	D-glucose
-0.16709	5.15139	D-glucose
-0.21306	2.9383	D-glucose
-0.20999	3.52411	D-glucose
-0.21866	3.53951	D-glucose
-0.21503	3.77404	D-glucose
-0.21458	3.28989	D-glucose
-0.21431	3.39669	D-glucose
-0.21395	3.24448	D-glucose
-0.21256	4.44604	D-glucose
-0.21232	3.82105	D-glucose
-0.21201	2.74812	D-glucose
-0.2118	3.22263	D-glucose
0.15044	9.5625	isocitric acid
0.15525	4.15554	isocitric acid
0.13389	11.8371	isocitric acid
0.14069	10.0052	isocitric acid
0.14862	9.36511	isocitric acid
0.1473	9.36583	isocitric acid
0.15141	9.08572	isocitric acid
0.0897	1.5837	L-malic acid
0.08983	1.45648	L-malic acid
0.0898	1.52007	L-malic acid
0.08958	1.96965	L-malic acid
0.09048	1.6385	L-malic acid
0.08943	1.46778	L-malic acid
0.08953	1.40257	L-malic acid
0.0894	1.74007	L-malic acid
0.08958	1.33526	L-malic acid
0.08963	1.65986	L-malic acid
0.08966	1.44725	L-malic acid
0.08966	1.38022	L-malic acid
0.08968	1.23758	L-malic acid
0.08919	1.61636	L-malic acid
0.08916	1.23677	L-malic acid
0.08913	1.71112	L-malic acid
0.08908	1.80744	L-malic acid
0.08907	1.80099	L-malic acid
0.08901	1.62026	L-malic acid
0.08895	1.2213	L-malic acid
0.0889	1.68755	L-malic acid
0.08923	1.9461	L-malic acid
0.08924	1.15495	L-malic acid
0.08932	1.24744	L-malic acid
0.08933	1.44562	L-malic acid
0.08935	1.42436	L-malic acid
0.08882	1.45097	L-malic acid
0.08941	1.61717	L-malic acid
0.0888	1.58741	L-malic acid
0.08877	1.25154	L-malic acid
0.08871	1.58033	L-malic acid
0.08868	1.40249	L-malic acid
0.08862	1.60554	L-malic acid
0.0886	1.60533	L-malic acid
0.08855	1.57339	L-malic acid
0.08854	1.57176	L-malic acid
0.08852	1.59459	L-malic acid
0.08852	1.33345	L-malic acid
0.08844	1.28324	L-malic acid
0.08843	1.49393	L-malic acid
0.08842	1.65129	L-malic acid
0.08839	1.5403	L-malic acid
0.08838	1.5941	L-malic acid
0.08837	1.5577	L-malic acid
0.08836	1.41557	L-malic acid
0.08836	1.87613	L-malic acid
0.08834	1.37094	L-malic acid
0.08831	1.55654	L-malic acid
0.0883	1.56852	L-malic acid
0.08829	1.2753	L-malic acid
0.08828	1.63806	L-malic acid
0.08825	1.53738	L-malic acid
0.08825	1.5908	L-malic acid
0.08824	1.67987	L-malic acid
0.08887	1.62383	L-malic acid
0.08887	1.23931	L-malic acid
0.08888	1.38838	L-malic acid
0.08813	1.73378	L-malic acid
0.08811	1.51723	L-malic acid
0.08808	1.50983	L-malic acid
0.08807	1.54316	L-malic acid
0.08803	1.65469	L-malic acid
0.08803	1.49049	L-malic acid
0.08801	1.3967	L-malic acid
0.08801	1.53758	L-malic acid
0.08798	1.56771	L-malic acid
0.08798	1.76309	L-malic acid
0.08798	1.41211	L-malic acid
0.08797	1.37691	L-malic acid
0.08797	1.64673	L-malic acid
0.08795	1.3409	L-malic acid
0.08792	1.73641	L-malic acid
0.08791	1.4037	L-malic acid
0.08787	1.67357	L-malic acid
0.08787	1.35948	L-malic acid
0.08787	1.62638	L-malic acid
0.08787	1.55906	L-malic acid
0.08785	1.55083	L-malic acid
0.08777	1.49622	L-malic acid
0.08775	1.565	L-malic acid
0.08969	1.61133	L-malic acid
0.08767	1.57656	L-malic acid
0.08765	1.62426	L-malic acid
0.08763	1.6688	L-malic acid
0.08762	1.39223	L-malic acid
0.08761	1.62353	L-malic acid
0.0876	1.57023	L-malic acid
0.08759	1.46214	L-malic acid
0.08757	1.57454	L-malic acid
0.08757	1.53357	L-malic acid
0.08756	1.46623	L-malic acid
0.08756	1.47746	L-malic acid
0.08756	1.61396	L-malic acid
0.08748	1.5798	L-malic acid
0.08748	1.40123	L-malic acid
0.08748	1.58669	L-malic acid
0.08746	1.4318	L-malic acid
0.08746	1.30577	L-malic acid
0.08745	1.41796	L-malic acid
0.08741	1.57535	L-malic acid
0.0874	1.3912	L-malic acid
0.0874	1.35779	L-malic acid
0.08739	1.64216	L-malic acid
0.08739	1.45586	L-malic acid
0.08737	1.86326	L-malic acid
0.08737	1.66778	L-malic acid
0.08737	1.72819	L-malic acid
0.08734	1.4409	L-malic acid
0.08727	1.21954	L-malic acid
0.08727	1.63431	L-malic acid
0.08724	1.33867	L-malic acid
0.08723	1.4959	L-malic acid
0.08722	1.63064	L-malic acid
0.08818	1.51984	L-malic acid
0.08824	1.48131	L-malic acid
0.08824	1.35274	L-malic acid
0.08718	1.63879	L-malic acid
0.08717	1.56413	L-malic acid
0.08717	1.51483	L-malic acid
0.08717	1.59963	L-malic acid
0.08715	1.53158	L-malic acid
0.08712	1.4166	L-malic acid
0.0871	1.32626	L-malic acid
0.0871	1.8743	L-malic acid
0.08703	1.52589	L-malic acid
0.08703	1.4003	L-malic acid
0.08702	1.63079	L-malic acid
0.087	1.64695	L-malic acid
0.087	1.61845	L-malic acid
0.08697	1.77267	L-malic acid
0.08696	1.37121	L-malic acid
0.08695	1.418	L-malic acid
0.08694	1.73882	L-malic acid
0.08691	1.59272	L-malic acid
0.08691	1.51034	L-malic acid
0.0869	1.34739	L-malic acid
0.0869	1.50647	L-malic acid
0.09078	1.03794	L-malic acid
0.08688	1.32186	L-malic acid
0.08687	1.51139	L-malic acid
0.08686	1.43877	L-malic acid
0.08685	1.66678	L-malic acid
0.08683	1.33461	L-malic acid
0.08682	1.50921	L-malic acid
0.08677	1.45696	L-malic acid
0.08675	1.42275	L-malic acid
0.08675	1.51083	L-malic acid
0.08673	1.52295	L-malic acid
0.08672	1.8002	L-malic acid
0.08671	1.5949	L-malic acid
0.08671	1.62292	L-malic acid
0.08667	1.43359	L-malic acid
0.08666	1.39132	L-malic acid
0.08666	1.51272	L-malic acid
0.08664	1.51994	L-malic acid
0.08664	1.64012	L-malic acid
0.08663	1.3691	L-malic acid
0.08662	1.69697	L-malic acid
0.08661	1.33432	L-malic acid
0.0866	1.46712	L-malic acid
0.08657	1.36936	L-malic acid
0.08657	1.59111	L-malic acid
0.08657	1.87893	L-malic acid
0.08656	1.62205	L-malic acid
0.08655	1.42403	L-malic acid
0.08655	1.58009	L-malic acid
0.08654	1.38301	L-malic acid
0.08651	1.4881	L-malic acid
0.08649	1.33922	L-malic acid
0.08647	1.58331	L-malic acid
0.08646	1.73406	L-malic acid
0.08644	1.49942	L-malic acid
0.08643	1.66473	L-malic acid
0.08642	1.57347	L-malic acid
0.08641	1.50165	L-malic acid
0.0864	1.43993	L-malic acid
0.08638	1.5077	L-malic acid
0.08638	1.44524	L-malic acid
0.08637	1.62641	L-malic acid
0.08633	1.324	L-malic acid
0.08632	1.49308	L-malic acid
0.08632	1.20154	L-malic acid
0.08631	1.28332	L-malic acid
0.0863	1.29532	L-malic acid
0.08628	1.64113	L-malic acid
0.08628	1.71468	L-malic acid
0.08627	1.47706	L-malic acid
0.08627	1.66392	L-malic acid
0.08627	1.48252	L-malic acid
0.08624	1.67656	L-malic acid
0.08624	1.54815	L-malic acid
0.08623	1.54728	L-malic acid
0.08618	1.29213	L-malic acid
0.08615	1.73381	L-malic acid
0.08609	1.3417	L-malic acid
0.08608	1.31608	L-malic acid
0.08607	1.4414	L-malic acid
0.08606	1.57266	L-malic acid
0.08605	1.59988	L-malic acid
0.08603	1.3225	L-malic acid
0.08595	1.55331	L-malic acid
0.08591	1.51351	L-malic acid
0.08589	1.38342	L-malic acid
0.08586	1.21517	L-malic acid
0.08585	1.82047	L-malic acid
0.08584	1.35135	L-malic acid
0.08581	1.54092	L-malic acid
0.08578	1.56731	L-malic acid
0.08577	1.73593	L-malic acid
0.08576	1.40913	L-malic acid
0.08576	1.64328	L-malic acid
0.08573	1.86068	L-malic acid
0.08571	1.84687	L-malic acid
0.0857	1.42549	L-malic acid
0.0857	1.90903	L-malic acid
0.0857	1.67542	L-malic acid
0.08565	1.22675	L-malic acid
0.08559	1.56434	L-malic acid
0.08558	1.65847	L-malic acid
0.08557	1.52045	L-malic acid
0.08556	1.54704	L-malic acid
0.08553	1.53461	L-malic acid
0.08552	1.71983	L-malic acid
0.08552	1.54752	L-malic acid
0.08551	1.59655	L-malic acid
0.09091	1.58097	L-malic acid
0.09107	1.84976	L-malic acid
0.08352	1.66296	L-malic acid
0.08353	1.6415	L-malic acid
0.08453	1.58495	L-malic acid
0.08541	1.60434	L-malic acid
0.08572	1.77657	L-malic acid
0.08627	1.70032	L-malic acid
0.0886	1.79068	L-malic acid
0.08719	1.51832	L-malic acid
0.08719	1.40666	L-malic acid
0.0872	1.61869	L-malic acid
0.0855	1.64333	L-malic acid
0.08549	1.54683	L-malic acid
0.08547	1.93072	L-malic acid
0.08546	1.37019	L-malic acid
0.08546	1.38484	L-malic acid
0.08544	1.50828	L-malic acid
0.08466	1.71511	L-malic acid
0.08469	1.44951	L-malic acid
0.0852	1.52206	L-malic acid
0.08556	1.56664	L-malic acid
0.0867	1.68434	L-malic acid
0.08684	1.67969	L-malic acid
0.08708	1.16564	L-malic acid
0.08725	1.47158	L-malic acid
0.0876	1.49482	L-malic acid
0.08776	1.37556	L-malic acid
0.08891	1.48216	L-malic acid
0.08924	1.45642	L-malic acid
0.09049	1.37326	L-malic acid
0.09104	1.48368	L-malic acid
0.08474	1.33359	L-malic acid
0.08543	1.29713	L-malic acid
0.08543	1.75681	L-malic acid
0.08542	1.62533	L-malic acid
0.08541	1.83166	L-malic acid
0.08538	1.53963	L-malic acid
0.08536	1.56883	L-malic acid
0.08536	1.56129	L-malic acid
0.08531	1.46042	L-malic acid
0.08529	1.51658	L-malic acid
0.08523	1.58074	L-malic acid
0.08522	1.5641	L-malic acid
0.08519	1.53511	L-malic acid
0.08774	1.33578	L-malic acid
0.08513	1.45135	L-malic acid
0.08505	1.80232	L-malic acid
0.08501	1.63427	L-malic acid
0.08501	1.6251	L-malic acid
0.08501	1.51589	L-malic acid
0.08498	1.37848	L-malic acid
0.08496	1.41755	L-malic acid
0.08495	1.64015	L-malic acid
0.08494	1.43203	L-malic acid
0.08491	1.50462	L-malic acid
0.08487	1.24984	L-malic acid
0.08484	1.58562	L-malic acid
0.0848	1.58562	L-malic acid
0.08107	1.92824	L-malic acid
0.0847	1.57328	L-malic acid
0.08463	1.56544	L-malic acid
0.0846	1.6064	L-malic acid
0.08454	1.56043	L-malic acid
0.08452	1.72997	L-malic acid
0.08447	1.79012	L-malic acid
0.0844	1.49742	L-malic acid
0.0844	1.57814	L-malic acid
0.08429	1.623	L-malic acid
0.08429	1.4352	L-malic acid
0.08429	1.85229	L-malic acid
0.08426	1.77834	L-malic acid
0.08422	1.43581	L-malic acid
0.08413	1.68756	L-malic acid
0.08409	1.51152	L-malic acid
0.08402	1.75153	L-malic acid
0.08393	1.75513	L-malic acid
0.08387	1.64125	L-malic acid
0.08386	1.25569	L-malic acid
0.08384	1.53662	L-malic acid
0.08381	1.41811	L-malic acid
0.08377	1.45894	L-malic acid
0.08372	1.62363	L-malic acid
0.08369	1.69045	L-malic acid
0.08366	1.57477	L-malic acid
0.08362	1.34311	L-malic acid
0.08356	1.33439	L-malic acid
0.08355	1.39083	L-malic acid
0.08884	1.44381	L-malic acid
0.08318	1.65173	L-malic acid
0.08349	1.24178	L-malic acid
0.08349	1.64481	L-malic acid
0.08348	1.67928	L-malic acid
0.08343	1.77874	L-malic acid
0.08335	1.88802	L-malic acid
0.0833	1.43317	L-malic acid
0.0833	1.44242	L-malic acid
0.08326	1.44165	L-malic acid
0.08882	1.53363	L-malic acid
0.09018	1.38086	L-malic acid
0.0901	1.44323	L-malic acid
0.08886	1.76829	L-malic acid
0.08318	1.43021	L-malic acid
0.08311	1.53583	L-malic acid
0.08595	1.57959	L-malic acid
0.08644	1.37628	L-malic acid
0.08305	1.55164	L-malic acid
0.08304	1.51603	L-malic acid
0.08303	1.41583	L-malic acid
0.083	1.66495	L-malic acid
0.08295	1.73131	L-malic acid
0.08295	1.58545	L-malic acid
0.08289	1.6568	L-malic acid
0.08288	1.60386	L-malic acid
0.08287	1.7979	L-malic acid
0.08282	1.90577	L-malic acid
0.08281	1.82394	L-malic acid
0.08276	1.6242	L-malic acid
0.08272	1.64285	L-malic acid
0.08267	1.73025	L-malic acid
0.08259	1.59299	L-malic acid
0.08243	1.47966	L-malic acid
0.08221	1.3685	L-malic acid
0.0821	1.31856	L-malic acid
0.082	1.55412	L-malic acid
0.0818	1.47853	L-malic acid
0.08178	1.40814	L-malic acid
0.08178	1.68906	L-malic acid
0.08155	1.43436	L-malic acid
0.08014	1.39892	L-malic acid
0.08688	1.59978	L-malic acid
0.07965	1.91826	L-malic acid
0.08984	1.61267	L-malic acid
0.0899	1.34442	L-malic acid
0.08991	1.52044	L-malic acid
0.08991	1.38637	L-malic acid
0.08992	1.67797	L-malic acid
0.09047	1.45443	L-malic acid
0.09025	1.42609	L-malic acid
0.09024	1.33763	L-malic acid
0.11203	1.06962	L-tartaric acid
0.11452	1.16902	L-tartaric acid
0.11007	1.31881	L-tartaric acid
-0.4112	3.58528	U1
-0.40814	4.65383	U1
-0.40768	3.75511	U1
-0.40557	3.5956	U1
-0.40521	4.18308	U1
-0.40511	4.35571	U1
-0.40495	5.21647	U1
-0.40394	3.3089	U1
-0.40381	3.27726	U1
-0.40352	2.19047	U1
-0.40328	3.25452	U1
-0.40317	4.65969	U1
-0.40267	4.44197	U1
-0.40261	5.40451	U1
-0.40237	4.26224	U1
-0.40225	3.97112	U1
-0.40147	3.35294	U1
-0.40126	4.25637	U1
-0.40115	3.7104	U1
-0.40102	3.57834	U1
-0.40098	3.33213	U1
-0.40076	3.77805	U1
-0.40062	3.25884	U1
-0.4	4.23412	U1
-0.39963	3.09286	U1
-0.39951	3.32437	U1
-0.39937	5.81581	U1
-0.39917	3.3245	U1
-0.39913	4.86687	U1
-0.39845	3.50184	U1
-0.39824	4.5872	U1
-0.39811	5.24586	U1
-0.3971	3.66778	U1
-0.39563	3.45296	U1
-0.39401	4.46959	U1
-0.39373	4.0099	U1
-0.39322	3.6897	U1
-0.3931	3.30945	U1
-0.39174	2.28761	U1
-0.39083	4.93943	U1
-0.39034	2.43974	U1
-0.38967	5.25142	U1
-0.38934	3.06832	U1
-0.38911	4.94734	U1
-0.38907	3.1243	U1
-0.38889	4.87529	U1
-0.38167	4.10357	U1
-0.3732	4.29416	U1
-0.3725	3.03826	U1
-0.26802	2.69205	U2
-0.26714	3.37018	U2
-0.26645	3.09182	U2
-0.26465	2.56752	U2
-0.26399	3.53369	U2
-0.25999	2.93208	U2
-0.25966	3.10153	U2
-0.25935	2.62582	U2
-0.25816	2.79381	U2
-0.25799	3.12689	U2
-0.25732	3.07295	U2
-0.25574	2.6187	U2
-0.25547	2.25545	U2
-0.25509	2.93841	U2
-0.25503	2.98765	U2
-0.25498	2.9774	U2
-0.2546	2.82802	U2
-0.25417	2.80253	U2
-0.2539	2.80511	U2
-0.2531	2.58431	U2
-0.25304	2.51626	U2
-0.25302	2.72608	U2
-0.25284	2.76686	U2
-0.25216	2.6512	U2
-0.25201	2.59391	U2

## Sheet: Fig_6_i
Rubyred kiwifruit
cis-diols	pore1_porprotion	pore2_porprotion	pore3_porprotion	mean	standard deviation
CAT	N.A.	N.A.	N.A.	N.A.	N.A.
3-CQA	N.A.	N.A.	N.A.	N.A.	N.A.
D-SOR	N.A.	N.A.	N.A.	N.A.	N.A.
XYL	N.A.	N.A.	N.A.	N.A.	N.A.
L-MA	0.38486	0.32061	0.36123	0.35557	0.0325
L-TA	0.00315	N.A.	0.0011	0.00213	0.00145
CA	N.A.	N.A.	0.0011	0.0011	N.A.
ICIT	0.00736	0.00545	0.00991	0.00758	0.00224
D-GLC	0.02839	0.02944	0.04185	0.03323	0.00749
D-FRU	0.49842	0.55834	0.5	0.51892	0.03415
Sucrose	N.A.	N.A.	N.A.	N.A.	N.A.
U1	0.05152	0.06325	0.05837	0.05771	0.00589
U2	0.02629	0.0229	0.02643	0.02521	0.002
N.A.:not detected
