# Supplementary material for: Nanopore analysis of cis-diols in fruits
Source: Nat Commun. 2024 Mar 5;15:1969. doi: 10.1038/s41467-024-46303-x (PMC10915164; doi:10.1038/s41467-024-46303-x)
Supplement: Supplementary file 8 — Source data [file 41467_2024_46303_MOESM8_ESM.zip › Source Data/Source Data Fig.7.xlsx]

## Sheet: Fig_7_c
DL-MA
ΔI/I0	std	skew	kurt	time	label
0.08373	1.72098	0.58648	2.87871	10.875	L-malic acid
0.08158	1.53555	0.18383	2.56092	20.125	L-malic acid
0.08529	1.61216	-0.2188	2.74666	24.6875	L-malic acid
0.08128	1.50815	-0.03449	2.65734	17.625	L-malic acid
0.08276	1.48551	-0.24217	3.34597	12.6875	L-malic acid
0.08312	1.46719	0.03155	2.83276	17.2812	L-malic acid
0.0839	1.58316	0.06482	2.67319	21.375	L-malic acid
0.08157	1.65713	0.26683	2.80878	26.6875	L-malic acid
0.08382	1.75376	-0.23808	3.64549	62.5	L-malic acid
0.08369	1.87159	0.20052	3.28912	22.875	L-malic acid
0.08372	1.61904	0.07445	3.11305	14.25	L-malic acid
0.08191	1.55023	0.1587	2.25882	32.25	L-malic acid
0.0827	1.66034	0.05783	2.84421	24.6875	L-malic acid
0.08106	1.59234	-0.02587	2.67991	11.75	L-malic acid
0.08173	1.76934	-0.10713	2.52468	26.5	L-malic acid
0.08439	1.36703	-0.13832	2.93696	22.4375	L-malic acid
0.08188	1.53322	0.00656	2.40692	24.5	L-malic acid
0.08287	1.59328	0.00874	3.32407	38	L-malic acid
0.08534	1.45613	-0.17309	2.75873	28.2383	L-malic acid
0.08201	1.87329	-0.29286	2.72188	19	L-malic acid
0.08228	1.65937	-0.2171	2.80504	20.6875	L-malic acid
0.08569	1.59454	0.10932	2.97624	55.6797	L-malic acid
0.08485	1.42275	0.83517	4.13104	13.6875	L-malic acid
0.08189	1.59769	-0.03252	2.52307	20	L-malic acid
0.08436	1.89659	-0.06204	2.69004	32.6719	L-malic acid
0.08129	1.48984	0.29688	3.62597	12.5	L-malic acid
0.08491	1.26308	0.40896	2.93916	12.7187	L-malic acid
0.08365	1.65035	-0.2885	2.45439	15	L-malic acid
0.08149	1.72547	0.15393	2.54117	11.875	L-malic acid
0.08101	1.72998	0.12669	2.60059	33.0625	L-malic acid
0.08408	1.97643	1.40945	6.97113	15.6406	L-malic acid
0.08465	1.66367	0.36116	3.10203	25.1875	L-malic acid
0.08339	1.67225	0.37078	2.65919	17.1875	L-malic acid
0.08413	1.54073	0.32365	3.44328	34.5	L-malic acid
0.08235	1.62473	0.23218	2.73049	29.75	L-malic acid
0.08503	1.47112	-0.0261	2.6017	17.3203	L-malic acid
0.08233	1.84676	0.33416	3.14234	17.5313	L-malic acid
0.08083	1.72721	0.31277	2.54245	16.5625	L-malic acid
0.0837	1.49644	-0.1832	3.09052	11.7578	L-malic acid
0.08156	1.27321	0.03327	2.16684	13.75	L-malic acid
0.08681	1.33308	0.37387	4.03199	18.4375	L-malic acid
0.08392	1.53321	0.80952	3.1506	14.6875	L-malic acid
0.0846	1.65339	-0.27804	2.77101	24.9687	L-malic acid
0.0824	1.62453	0.21644	3.40288	17.9375	L-malic acid
0.08059	1.55433	0.39314	2.57927	16	L-malic acid
0.08207	1.83158	-0.19329	3.24262	18.1875	L-malic acid
0.08238	1.56581	0.46209	2.71562	14.8125	L-malic acid
0.08432	1.55364	-0.00228	2.90526	50.375	L-malic acid
0.08166	1.88226	0.89908	5.12111	16.25	L-malic acid
0.08569	1.56005	0.26316	3.40425	23.3633	L-malic acid
0.08343	1.71414	0.15523	3.31199	27.0313	L-malic acid
0.08224	1.57703	0.06826	2.36771	28.375	L-malic acid
0.08269	1.66103	-0.16344	2.8434	11.375	L-malic acid
0.08333	1.52647	0.07921	2.32047	19.75	L-malic acid
0.08213	1.56042	0.22168	3.25365	91.25	L-malic acid
0.0844	1.7784	0.38692	2.86229	17.0313	L-malic acid
0.08663	1.58957	-0.01556	2.56619	26.4688	L-malic acid
0.08621	1.61574	0.15459	2.86976	76.75	L-malic acid
0.08448	1.61402	0.30694	2.89533	35.4375	L-malic acid
0.08493	1.56169	0.09611	2.5917	20.125	L-malic acid
0.08337	1.6061	0.29611	2.44194	12.8125	L-malic acid
0.08329	1.85074	0.22987	2.58898	23.0313	L-malic acid
0.0817	1.43169	0.00583	2.91878	28.375	L-malic acid
0.08379	1.58297	0.50176	2.87027	14.4063	L-malic acid
0.08532	1.40031	0.23802	2.51185	16.3125	L-malic acid
0.0866	1.73243	0.19886	3.04724	12.8125	L-malic acid
0.08105	1.89201	0.18409	2.85972	20.125	L-malic acid
0.08565	1.50247	0.14193	3.00592	38.2812	L-malic acid
0.08155	1.78069	0.03286	3.09635	34.875	L-malic acid
0.08325	1.23082	0.5988	3.89483	18.875	L-malic acid
0.08224	1.56085	0.3056	3.61677	49.25	L-malic acid
0.0817	1.43177	0.43437	2.97252	10.125	L-malic acid
0.08196	1.56861	0.04448	2.59465	35.4375	L-malic acid
0.08154	1.77888	0.09052	2.37452	35.5938	L-malic acid
0.08335	1.67904	0.12754	3.02208	40.125	L-malic acid
0.0828	1.69203	0.4244	3.14013	12.125	L-malic acid
0.08582	1.46499	0.48449	3.48567	19.4375	L-malic acid
0.08613	1.69043	0.34822	3.23001	38.1211	L-malic acid
0.08613	1.439	0.33587	2.57007	25.082	L-malic acid
0.08149	1.75153	0.05185	2.26021	23.1875	L-malic acid
0.08144	1.51964	0.28987	2.44884	13.625	L-malic acid
0.08343	1.5601	0.22544	2.74739	18.5	L-malic acid
0.08027	2.12816	0.21504	2.43189	34.875	L-malic acid
0.08433	1.44089	-0.16876	2.35997	13.8125	L-malic acid
0.08353	1.82102	0.2098	2.37033	14.4687	L-malic acid
0.0833	1.6177	0.17685	2.51808	34.5625	L-malic acid
0.08136	1.65919	0.45233	3.23336	16.4375	L-malic acid
0.08082	1.72912	0.22807	2.42245	11.2187	L-malic acid
0.08178	1.6309	0.21621	2.81973	19	L-malic acid
0.08518	1.63265	0.20491	3.29799	22.3125	L-malic acid
0.08395	1.39046	-0.05755	3.48697	37.4375	L-malic acid
0.08264	1.56795	0.20573	2.81397	24	L-malic acid
0.08421	1.50888	0.61563	4.00037	45.9531	L-malic acid
0.08413	1.46991	0.08152	2.27839	28.1875	L-malic acid
0.08361	1.70746	0.17003	3.03885	31.0313	L-malic acid
0.0821	1.86453	0.68546	3.99906	12.8125	L-malic acid
0.08149	1.70184	-0.18288	2.5721	21	L-malic acid
0.0818	1.64499	0.41185	2.77876	23.0625	L-malic acid
0.08152	1.65631	0.25511	2.44915	31.375	L-malic acid
0.08459	1.71368	0.48544	3.62592	33.24	L-malic acid
0.08182	1.73689	0.18094	2.2934	11.375	L-malic acid
0.08541	1.46209	-0.21516	2.88985	24.6875	L-malic acid
0.08186	2.15609	0.44833	2.73432	21.875	L-malic acid
0.08244	1.46892	0.25481	3.27363	14.2187	L-malic acid
0.08179	1.41436	0.19306	2.80464	24.25	L-malic acid
0.08497	1.64413	0.27668	3.34266	39.9531	L-malic acid
0.08254	1.48737	0.05994	2.83552	21.8438	L-malic acid
0.08357	1.46221	0.09076	2.91929	40.1875	L-malic acid
0.08375	1.52626	0.51962	3.67858	16.25	L-malic acid
0.08134	1.63437	0.17603	2.66818	37.0625	L-malic acid
0.0824	1.58257	0.08269	2.94875	26.5625	L-malic acid
0.08417	1.54689	0.02561	2.71903	32.4375	L-malic acid
0.08659	1.73077	-0.34048	3.99998	21.1562	L-malic acid
0.0824	1.40794	0.49823	3.18267	13.875	L-malic acid
0.08296	1.67724	-0.1495	2.9014	14.4375	L-malic acid
0.08248	1.7084	0.15266	2.96549	27.125	L-malic acid
0.08481	1.38688	0.06291	3.09189	26.5625	L-malic acid
0.0825	1.48585	0.42178	3.02716	12.625	L-malic acid
0.08372	1.6691	0.32442	3.3919	52.1875	L-malic acid
0.08186	1.55248	0.02309	2.31337	18.4375	L-malic acid
0.08182	1.57317	0.32333	2.41775	12.125	L-malic acid
0.08486	1.27208	-0.18414	3.73463	17.5625	L-malic acid
0.08296	2.19911	2.39103	12.8518	11.375	L-malic acid
0.08362	1.92052	-0.19688	4.60379	13.8125	L-malic acid
0.08438	1.43084	0.09148	2.49208	38.8438	L-malic acid
0.08356	1.54304	0.05128	2.55209	12.75	L-malic acid
0.08185	1.39926	0.54892	2.81996	12.375	L-malic acid
0.08293	1.54782	-0.04147	2.66778	16.875	L-malic acid
0.08229	1.36582	0.26174	2.48423	11.0625	L-malic acid
0.08365	1.67061	-0.45038	3.20008	16.75	L-malic acid
0.08294	2.14851	1.32912	5.21134	14.5	L-malic acid
0.0812	1.60307	-0.03212	2.5948	12.8125	L-malic acid
0.08206	1.56629	0.06735	3.16042	51.125	L-malic acid
0.08194	1.65659	0.17757	2.69898	41.0625	L-malic acid
0.08311	1.6958	0.23449	2.82292	18.7187	L-malic acid
0.08501	1.5329	-0.16464	2.95134	25.0781	L-malic acid
0.08207	1.53637	-0.4526	3.29967	13.6875	L-malic acid
0.08386	1.57411	-0.19323	3.31392	24.7187	L-malic acid
0.08305	1.62101	-0.18516	2.8768	21.125	L-malic acid
0.08136	1.9541	-0.35494	2.66995	16.5938	L-malic acid
0.0804	1.53623	-0.40799	3.09854	13.875	L-malic acid
0.08274	1.36831	0.5746	3.30058	15.625	L-malic acid
0.08317	1.65135	0.11629	3.46484	30.8125	L-malic acid
0.08338	1.28766	0.32157	2.85565	19.375	L-malic acid
0.08185	1.52384	0.22236	3.51687	27.0937	L-malic acid
0.08175	1.43973	-0.09766	3.31629	44.1875	L-malic acid
0.08385	1.50527	0.31254	2.48102	10.75	L-malic acid
0.08492	1.52691	0.09957	2.59967	25.7969	L-malic acid
0.08541	1.80706	0.16517	3.13291	32.3203	L-malic acid
0.08146	1.4824	-0.03865	2.56987	26.0312	L-malic acid
0.08246	1.5953	0.20506	2.99348	68.25	L-malic acid
0.0833	1.74107	0.31232	3.72607	82.7969	L-malic acid
0.08396	1.46382	-0.10216	3.32584	29.375	L-malic acid
0.08031	1.48288	0.46001	2.8779	13.5625	L-malic acid
0.08113	1.77977	0.21988	2.87485	35.7812	L-malic acid
0.0831	1.38973	-0.09661	3.06104	11.1562	L-malic acid
0.08346	1.71931	0.30877	3.52036	34.125	L-malic acid
0.08324	1.43172	0.18054	2.48519	18.3203	L-malic acid
0.08232	1.33891	0.17209	2.52084	15.7812	L-malic acid
0.08209	1.42497	-0.26443	2.74739	16.5	L-malic acid
0.08662	1.41483	-0.08197	3.29711	16.0801	L-malic acid
0.08341	1.45095	0.36229	3.37088	15.7187	L-malic acid
0.08213	1.74273	0.32134	2.5628	49.8125	L-malic acid
0.08206	1.4918	-0.48412	2.89791	16.1563	L-malic acid
0.08278	1.60672	0.14533	3.30446	16.5157	L-malic acid
0.08147	1.55299	0.07023	2.88416	26.875	L-malic acid
0.08327	1.98007	0.10984	3.9661	10.0312	L-malic acid
0.08282	1.47715	-0.21347	2.55716	18.3438	L-malic acid
0.08177	1.59977	-0.13866	2.7256	20.625	L-malic acid
0.08423	1.75998	0.53657	3.27052	35.6718	L-malic acid
0.08278	1.54849	0.11936	3.10173	21.6875	L-malic acid
0.08234	1.06185	0.14884	2.02573	10.25	L-malic acid
0.08152	1.56544	-0.0145	2.75737	37.8438	L-malic acid
0.08174	1.55335	0.1571	2.74734	24	L-malic acid
0.08356	1.30218	-0.10336	2.80728	16.4375	L-malic acid
0.08008	1.81762	0.22204	2.77593	11.125	L-malic acid
0.08452	1.6583	0.33342	3.32577	20.4375	L-malic acid
0.08393	1.51897	0.29438	3.4029	12.8359	L-malic acid
0.08106	1.5728	-0.19651	3.08572	94.2812	L-malic acid
0.08173	1.61686	0.59932	3.30705	16.6875	L-malic acid
0.08223	1.52127	-0.63094	3.03558	13	L-malic acid
0.08469	1.73648	0.31167	2.59857	18.5156	L-malic acid
0.08228	1.73053	0.04728	2.65239	15.6875	L-malic acid
0.085	1.4132	0.20223	3.64626	29.5937	L-malic acid
0.08245	1.73729	0.31014	2.60168	32.625	L-malic acid
0.0827	1.60433	-0.07281	2.73545	32.1563	L-malic acid
0.08506	1.45432	0.44918	3.36361	10.5625	L-malic acid
0.08271	1.81833	0.51596	2.87053	14.375	L-malic acid
0.08204	1.32432	-0.07928	3.00618	20.0625	L-malic acid
0.08186	2.11805	0.17766	2.34327	16.8125	L-malic acid
0.08261	1.72423	-0.76578	6.89191	41.6875	L-malic acid
0.08307	1.29092	0.47539	3.11234	32.75	L-malic acid
0.08321	1.95536	0.41931	3.32961	12.875	L-malic acid
0.08348	1.71779	-0.25045	3.09097	10.3203	L-malic acid
0.08445	1.65982	0.14779	2.76473	18.5625	L-malic acid
0.08236	1.57832	0.27862	3.06508	21.25	L-malic acid
0.0845	1.55126	-0.04927	4.1068	19.7812	L-malic acid
0.08209	1.55555	0.37646	2.9063	24.875	L-malic acid
0.08382	1.49756	0.24115	2.90071	16.1875	L-malic acid
0.08289	1.67226	0.27142	2.81013	25.9375	L-malic acid
0.0821	1.77799	0.14153	2.49648	28.3125	L-malic acid
0.08244	1.76247	0.10741	2.62769	40.9375	L-malic acid
0.08249	1.54702	0.03702	3.34568	40.5625	L-malic acid
0.08297	1.67727	0.0168	2.21065	11.875	L-malic acid
0.08072	1.6296	0.24027	3.20096	17.6562	L-malic acid
0.08195	1.5821	0.32919	2.2936	19.625	L-malic acid
0.08595	1.50171	0.18933	3.18434	31.1211	L-malic acid
0.08348	1.77386	0.10527	2.95024	35.2813	L-malic acid
0.08351	1.63672	0.75972	4.04874	20.375	L-malic acid
0.08434	1.84279	-0.04544	2.38192	10.3125	L-malic acid
0.08259	1.71027	0.01744	2.30821	35.0625	L-malic acid
0.0803	1.6616	-0.28394	2.5998	14.7188	L-malic acid
0.08245	1.77405	0.06628	2.60975	25	L-malic acid
0.08454	1.59342	0.15558	2.25511	13.6875	L-malic acid
0.08468	1.53423	0.08283	2.83238	27.9532	L-malic acid
0.08322	1.44492	-0.46649	3.3706	17.6875	L-malic acid
0.0831	1.7385	0.24768	2.93994	35.8125	L-malic acid
0.08373	1.52944	0.30939	2.82702	15.3984	L-malic acid
0.08164	1.48338	0.04701	2.39667	23	L-malic acid
0.0843	1.49762	0.12542	2.53561	81.9688	L-malic acid
0.08536	1.40925	0.24654	2.52617	16.9609	L-malic acid
0.08127	1.80034	0.05614	2.5065	27.8438	L-malic acid
0.08523	1.74053	0.15201	2.5024	40.6875	L-malic acid
0.08101	1.6754	-0.02338	2.5372	10.75	L-malic acid
0.08238	1.62583	0.28729	2.6059	65	L-malic acid
0.08301	1.74999	0.4987	2.54614	12	L-malic acid
0.08232	1.53428	0.17726	2.52537	23.0625	L-malic acid
0.08371	1.65998	-0.17994	3.55907	42.5	L-malic acid
0.08529	1.52145	0.3747	2.41078	13.4375	L-malic acid
0.08329	1.67047	0.38571	2.64218	24.3125	L-malic acid
0.08276	1.51472	0.10258	2.33543	20.8125	L-malic acid
0.08152	1.39786	-0.28233	3.20684	10.875	L-malic acid
0.08324	1.26476	0.6394	3.83264	11.1875	L-malic acid
0.08282	1.5339	0.05124	3.33955	52.3125	L-malic acid
0.08433	1.83229	0.0897	3.50786	17.4375	L-malic acid
0.0815	1.61896	-0.32599	2.77036	35.875	L-malic acid
0.08424	1.48755	0.00343	3.44203	40.1172	L-malic acid
0.08259	1.56191	0.34376	2.68961	20.7188	L-malic acid
0.08434	1.53042	-0.06835	2.60773	31.7188	L-malic acid
0.08534	1.60361	0.03594	2.50086	18.7188	L-malic acid
0.08594	1.68984	-0.02058	2.96796	19	L-malic acid
0.08536	1.50628	-0.00474	2.81509	30.0625	L-malic acid
0.08325	1.58001	0.13196	2.92794	11.25	L-malic acid
0.08496	1.78052	0.16256	2.65928	14.4375	L-malic acid
0.08305	1.62222	0.4399	3.1052	23.8125	L-malic acid
0.08237	1.59673	0.49403	2.77787	42.9375	L-malic acid
0.08412	1.99285	0.54699	2.81118	10.2343	L-malic acid
0.08452	1.53267	0.28275	3.26323	28.2187	L-malic acid
0.08007	1.62111	0.19866	2.7003	22.5	L-malic acid
0.08254	1.40943	0.00794	2.65879	11.625	L-malic acid
0.08485	1.5155	-0.00784	3.36542	29.8437	L-malic acid
0.08216	1.69685	0.30168	3.18899	27.1562	L-malic acid
0.08336	1.36585	-0.22342	2.55974	18.125	L-malic acid
0.08514	1.58945	0.03567	2.64856	22.4844	L-malic acid
0.08192	1.68969	-0.14025	2.39881	47.5625	L-malic acid
0.08226	1.62678	0.31382	2.82378	38.3593	L-malic acid
0.08118	1.41942	0.04437	3.1829	25.2344	L-malic acid
0.08275	1.31576	-0.43732	3.23945	10.8125	L-malic acid
0.08431	1.45284	-0.03693	2.80703	22.375	L-malic acid
0.08193	1.60632	0.56151	3.47292	11.875	L-malic acid
0.08604	1.21494	-0.55158	2.89511	11.0781	L-malic acid
0.08369	1.91875	-0.15331	2.68862	21.25	L-malic acid
0.08394	1.354	0.12371	2.65686	10.0312	L-malic acid
0.08364	1.6166	0.10099	2.26681	17.5938	L-malic acid
0.08475	1.75301	-0.13264	2.14861	13.0625	L-malic acid
0.08186	1.45271	-0.50928	2.79156	18.4062	L-malic acid
0.08279	1.37212	0.48332	3.26301	13.625	L-malic acid
0.08402	1.35347	0.33619	2.84072	32.9375	L-malic acid
0.08362	1.549	0.0895	3.00782	30.7187	L-malic acid
0.08395	1.76992	0.6401	3.38274	10.875	L-malic acid
0.08176	1.71151	0.0819	2.95917	21.75	L-malic acid
0.08511	1.62712	0.38582	3.42588	35.4843	L-malic acid
0.08385	1.70208	0.19035	2.98338	34.6563	L-malic acid
0.08123	1.53891	0.10863	2.81959	12.875	L-malic acid
0.08168	1.52312	0.48289	3.9814	30.25	L-malic acid
0.08516	1.54673	0.00421	2.78199	13.9062	L-malic acid
0.08172	1.59218	-0.01343	2.86149	40.875	L-malic acid
0.0809	1.59436	0.01562	2.79961	44.7187	L-malic acid
0.08577	1.83188	0.53164	2.40183	14.8438	L-malic acid
0.08344	1.39511	-0.08542	3.41228	22.1992	L-malic acid
0.08408	1.74514	-0.14625	3.36804	16.375	L-malic acid
0.08448	1.41971	0.55043	2.99252	12.2813	L-malic acid
0.08386	1.72663	0.23894	2.66683	28.2813	L-malic acid
0.08165	1.70256	0.16722	2.63645	12.1875	L-malic acid
0.08502	1.49455	-0.05549	2.76895	19.1562	L-malic acid
0.08369	1.8145	0.19648	2.61724	13.4375	L-malic acid
0.08245	1.69497	-0.115	2.798	33.5469	L-malic acid
0.08244	1.48641	0.1529	2.72094	22.8125	L-malic acid
0.08177	1.80036	0.98162	3.66297	11.4375	L-malic acid
0.08152	1.6404	0.22395	2.56785	52.1875	L-malic acid
0.08439	1.84378	0.42698	3.01644	12	L-malic acid
0.08487	1.72321	0.25513	2.39802	14.375	L-malic acid
0.08517	1.71258	-0.16209	2.6079	22.8438	L-malic acid
0.08455	1.52488	-0.52846	2.75421	10.2031	L-malic acid
0.0846	1.43407	0.24494	2.97882	11.375	L-malic acid
0.08524	1.72867	-0.39002	2.47337	11.0801	L-malic acid
0.08359	1.83651	0.26785	2.91461	29.2031	L-malic acid
0.08373	1.57397	-0.00341	3.10404	20.5625	L-malic acid
0.08234	1.72344	-0.04222	2.82137	11.125	L-malic acid
0.08304	1.47328	-0.15371	2.55767	34.25	L-malic acid
0.08189	1.58584	0.38871	3.0929	46.5625	L-malic acid
0.08199	1.56397	0.37349	3.69293	16.6875	L-malic acid
0.0832	1.58621	0.13837	2.75978	31.875	L-malic acid
0.08188	1.6739	0.54721	3.47671	53.937	L-malic acid
0.08355	1.48129	0.32365	2.87573	16.5938	L-malic acid
0.08427	1.5245	-0.08753	2.3288	10.9375	L-malic acid
0.08438	1.59832	0.0141	2.86879	27.9687	L-malic acid
0.08282	1.58855	0.26178	3.01744	23.6875	L-malic acid
0.08552	1.58602	0.12989	2.43191	18.25	L-malic acid
0.0837	1.58141	-0.09899	2.90338	13.9375	L-malic acid
0.08302	1.54835	0.04943	2.73419	28.4375	L-malic acid
0.08149	1.4782	0.13282	2.81272	16.75	L-malic acid
0.08241	1.65794	-0.13677	3.51459	27.3438	L-malic acid
0.08093	1.58046	0.21579	2.97045	74.375	L-malic acid
0.08559	1.98608	0.05402	2.33534	21.4063	L-malic acid
0.08502	1.44869	0.36466	3.10453	43.1992	L-malic acid
0.08261	1.42042	-0.22348	2.93813	31.125	L-malic acid
0.0824	1.7114	0.39002	3.31011	19.0625	L-malic acid
0.08305	1.66119	-0.2787	2.67685	20.4375	L-malic acid
0.08451	1.47699	0.03998	3.07771	18.8438	L-malic acid
0.0851	1.54633	0.15427	2.4665	13.6562	L-malic acid
0.08243	1.76557	0.23786	2.97345	14.1875	L-malic acid
0.08291	1.41951	-0.49135	3.1214	16	L-malic acid
0.08622	1.64823	0.1646	3.11167	23.5205	L-malic acid
0.08242	1.45919	0.87414	3.87211	14.5625	L-malic acid
0.08408	1.6718	0.06939	3.14496	22.125	L-malic acid
0.082	1.54032	0.01434	2.64419	25.4063	L-malic acid
0.083	1.88914	0.52623	3.55056	15.25	L-malic acid
0.08299	1.64041	0.31842	2.89545	28.5625	L-malic acid
0.08294	1.8824	0.2716	4.48228	19.3125	L-malic acid
0.08203	1.42846	-0.068	2.83083	10.1875	L-malic acid
0.08397	1.45998	0.12155	3.35008	15.125	L-malic acid
0.08261	1.66842	-0.08869	2.6592	39.3125	L-malic acid
0.08483	1.46006	-0.03902	2.8333	27	L-malic acid
0.08331	1.30298	0.08463	2.64915	19.9375	L-malic acid
0.08441	1.58215	0.04047	2.66112	51.0859	L-malic acid
0.08495	1.32001	-0.18246	2.65753	17.3125	L-malic acid
0.08567	1.32022	0.8632	4.24703	12.625	L-malic acid
0.08592	1.31079	-0.18604	2.04193	13.3594	L-malic acid
0.08524	1.48124	0.09833	2.24812	14.0469	L-malic acid
0.08502	1.34014	-0.79126	3.70253	10.7969	L-malic acid
0.08424	1.41848	0.00411	2.93134	17.3594	L-malic acid
0.08542	1.46968	-0.30001	2.83962	21.625	L-malic acid
0.08308	1.5006	0.3156	2.79696	17.125	L-malic acid
0.08233	1.66727	0.08189	2.4886	30.5313	L-malic acid
0.08461	1.57134	-0.10461	2.99022	43.6797	L-malic acid
0.08205	1.56573	0.11141	2.65613	15.125	L-malic acid
0.08338	1.52239	-0.00319	2.58231	11.4375	L-malic acid
0.08481	1.48425	0.27243	3.09323	20.5625	L-malic acid
0.0825	1.78889	0.32781	2.66033	37.0625	L-malic acid
0.08459	1.56031	0.40282	3.17155	27.5586	L-malic acid
0.08137	1.82893	0.25824	2.4357	14.75	L-malic acid
0.08141	1.59368	0.65079	3.49488	32.625	L-malic acid
0.08034	1.67147	0.30165	2.66778	15	L-malic acid
0.083	1.69038	-0.17427	2.66686	17.875	L-malic acid
0.08329	1.55603	-0.01763	2.34432	13.125	L-malic acid
0.08341	1.46769	0.00585	2.94996	36.375	L-malic acid
0.08322	1.52293	0.07093	2.38766	12.875	L-malic acid
0.08463	1.63304	-0.04362	3.27539	34.3438	L-malic acid
0.08275	1.48656	0.47402	3.57902	29.4375	L-malic acid
0.0826	1.56401	-0.04221	2.86545	27.0313	L-malic acid
0.08335	1.41126	0.3996	3.00797	14.5	L-malic acid
0.08716	1.50405	-0.12667	2.47078	14.6406	L-malic acid
0.08047	1.31534	-0.0937	2.54889	15.75	L-malic acid
0.08243	2.08244	-0.85529	7.54618	26.3125	L-malic acid
0.0816	1.47873	0.7993	3.92595	22.3125	L-malic acid
0.08437	1.7289	0.24142	2.42454	11.1563	L-malic acid
0.08569	1.43531	0.04213	3.04699	18.6875	L-malic acid
0.08242	1.52711	0.00484	2.81343	41.4375	L-malic acid
0.08318	1.44309	-0.0054	2.67306	13.1875	L-malic acid
0.08308	1.47114	0.31793	2.84106	10.25	L-malic acid
0.08493	1.57146	0.06177	2.71769	52.4063	L-malic acid
0.08392	1.62724	0.39604	2.99297	13.3437	L-malic acid
0.08225	1.5283	0.14986	2.72344	14.9375	L-malic acid
0.0803	1.63008	0.04663	2.53193	22.625	L-malic acid
0.08349	1.60531	-0.05599	2.4771	11.6562	L-malic acid
0.08249	1.528	-0.01732	2.1866	25.4532	L-malic acid
0.08219	1.50959	0.21186	3.01964	27.9375	L-malic acid
0.08135	1.60379	0.16559	2.26652	19.125	L-malic acid
0.08503	1.43921	0.09095	2.54683	18.4023	L-malic acid
0.08606	1.65714	0.43536	3.79758	26.875	L-malic acid
0.0819	1.48861	0.32409	2.68736	19	L-malic acid
0.08648	1.36873	-0.44352	3.46931	12.25	L-malic acid
0.08361	1.46819	0.15228	2.81007	10.8125	L-malic acid
0.08335	1.54663	0.07892	2.68864	63.6562	L-malic acid
0.08117	1.97879	0.79222	3.23712	10.6563	L-malic acid
0.08207	1.36078	0.21722	3.23163	15.6875	L-malic acid
0.08452	1.60189	0.22019	2.36278	32.4375	L-malic acid
0.08349	1.6996	0.20722	3.06677	13	L-malic acid
0.08441	1.67871	0.01526	2.71657	33.5156	L-malic acid
0.08376	1.58427	0.3006	2.62488	49.5	L-malic acid
0.08389	1.63585	0.57367	3.15445	23.3125	L-malic acid
0.08541	1.65743	0.6937	2.73289	10.9609	L-malic acid
0.08149	1.54226	0.20417	2.63412	12	L-malic acid
0.08391	1.46797	0.12947	2.54289	13.125	L-malic acid
0.08502	1.48275	-0.11415	2.86519	19.6796	L-malic acid
0.08437	1.63479	0.19542	2.91421	12.2812	L-malic acid
0.08154	1.42783	-0.42246	2.80476	10.562	L-malic acid
0.08519	1.61384	0.12303	3.40565	22.3203	L-malic acid
0.08405	1.55337	0.11958	2.61417	22.75	L-malic acid
0.0844	1.16558	-0.10497	2.84056	10.6094	L-malic acid
0.08461	1.5797	0.06902	2.29984	16.6875	L-malic acid
0.08453	1.4072	-0.07573	3.59199	10.9375	L-malic acid
0.08488	1.67739	0.29787	3.36668	26.875	L-malic acid
0.08096	1.5739	0.13843	2.36005	24.375	L-malic acid
0.08205	1.94121	0.53342	2.55777	12.3438	L-malic acid
0.08433	2.06171	-2.71908	16.2231	15.0781	L-malic acid
0.08211	1.96472	-0.3688	2.79926	13.25	L-malic acid
0.08137	1.65936	0.25531	2.47487	23.75	L-malic acid
0.08566	1.57502	-0.29637	2.51075	17.5156	L-malic acid
0.08414	1.61944	0.29581	3.28024	30.7187	L-malic acid
0.08418	1.75006	0.2721	2.78365	23.7187	L-malic acid
0.08613	1.45979	0.39522	2.89999	17.4844	L-malic acid
0.0848	1.54029	0.25589	3.17793	42.6875	L-malic acid
0.08341	1.44075	0.35042	2.71562	13.6562	L-malic acid
0.08118	1.51441	0.58905	3.19242	14.75	L-malic acid
0.08375	1.53225	0.7507	4.69203	39.1875	L-malic acid
0.08369	1.74053	-0.005	2.60798	31.5313	L-malic acid
0.08138	1.76957	0.48658	2.68266	15.75	L-malic acid
0.08282	1.35069	0.20739	2.57332	12.5625	L-malic acid
0.08434	1.53805	0.35082	3.75782	14.4375	L-malic acid
0.08148	1.50709	0.04092	2.44283	20.5	L-malic acid
0.08241	1.56998	-0.47001	2.67386	11.0781	L-malic acid
0.08269	1.84903	0.43278	2.84309	22.25	L-malic acid
0.08351	1.52279	0.26398	2.76433	19.1875	L-malic acid
0.08253	1.5666	0.25635	2.69392	19.7187	L-malic acid
0.08173	1.60327	0.04596	2.63086	16.625	L-malic acid
0.08226	1.64709	-0.12201	3.20425	34.8437	L-malic acid
0.08287	1.43485	0.05603	2.55286	18.75	L-malic acid
0.08134	1.82178	0.6127	3.70467	25.1562	L-malic acid
0.08309	1.72964	-0.01987	2.41123	29.875	L-malic acid
0.0839	1.53323	0.36014	3.28736	23.2187	L-malic acid
0.08408	1.53716	0.5	2.64822	19.1875	L-malic acid
0.08372	1.67056	0.23256	2.20674	14	L-malic acid
0.0855	1.7245	0.04048	2.95913	42.1562	L-malic acid
0.08382	1.39518	0.55037	3.38091	10.6562	L-malic acid
0.08331	1.86403	0.4555	2.58462	13.0625	L-malic acid
0.08308	1.66147	0.55915	2.65989	13.125	L-malic acid
0.08457	1.41143	-0.0507	2.8926	13.6563	L-malic acid
0.08503	1.51727	-0.31521	3.13953	29.5234	L-malic acid
0.08435	1.47594	-0.04917	3.96971	43.9375	L-malic acid
0.08173	1.62344	0.59256	3.71139	23	L-malic acid
0.0826	1.66872	-0.09943	2.44352	17.5	L-malic acid
0.08236	1.67513	-0.16633	2.65479	39	L-malic acid
0.08344	1.9235	2.18854	10.1263	11.1875	L-malic acid
0.08478	1.56349	0.56941	3.83894	25.25	L-malic acid
0.08627	1.47307	-0.07613	2.57635	14.8281	L-malic acid
0.08215	1.60646	-0.15465	2.89882	24.75	L-malic acid
0.08118	1.80574	0.73119	3.5084	23.3125	L-malic acid
0.08409	1.35736	-0.89932	4.51579	12.875	L-malic acid
0.08223	1.79431	0.37148	2.72895	17.5625	L-malic acid
0.08492	1.27978	0.27652	3.36257	15.875	L-malic acid
0.08208	1.51866	0.56664	3.72935	22.75	L-malic acid
0.08312	1.60617	0.10017	2.63055	17.1093	L-malic acid
0.08176	1.5731	0.03219	2.37986	19.25	L-malic acid
0.08254	1.31965	0.20955	2.81988	21.8125	L-malic acid
0.08271	1.37574	-0.07544	3.00873	11.375	L-malic acid
0.08513	1.25649	0.59498	3.44606	12.7969	L-malic acid
0.08388	1.28678	-0.02314	3.26843	17.875	L-malic acid
0.08451	1.55174	0.1303	2.63864	35.5625	L-malic acid
0.08275	1.50682	-0.52725	3.80867	13.4375	L-malic acid
0.08324	1.57485	0.28452	3.1212	17.1875	L-malic acid
0.08389	1.52763	0.22647	2.10096	10.25	L-malic acid
0.08286	1.54773	0.44344	3.45402	24.625	L-malic acid
0.08492	1.46305	0.68612	3.70281	16.1875	L-malic acid
0.0843	1.47503	-0.15658	2.95651	44.4844	L-malic acid
0.08466	1.63354	-0.08429	2.80038	73.7969	L-malic acid
0.08217	1.54871	-0.34353	3.49413	24.1563	L-malic acid
0.08339	1.57079	0.21028	2.98383	31	L-malic acid
0.08599	1.40178	-0.00155	2.73025	24.6094	L-malic acid
0.08333	1.67274	0.36636	3.08914	25.6875	L-malic acid
0.08278	1.57528	0.44875	3.29546	18.7187	L-malic acid
0.08652	1.66611	0.09219	3.45705	53.3999	L-malic acid
0.08268	1.56974	-0.18789	3.08956	21.4375	L-malic acid
0.08449	1.33661	0.13323	2.35419	19.4063	L-malic acid
0.08409	1.68368	0.17302	3.08768	36.3125	L-malic acid
0.0846	1.3656	0.42678	2.8179	17.5625	L-malic acid
0.08345	1.63509	0.355	2.72691	16.375	L-malic acid
0.08474	1.56534	-0.44635	3.52104	24.375	L-malic acid
0.08421	1.48609	0.07979	2.62952	17.0782	L-malic acid
0.08421	1.5339	-0.08197	2.76653	17.5	L-malic acid
0.08356	1.49129	0.06643	3.01466	21.625	L-malic acid
0.08585	1.49884	-0.13862	2.86792	38.1875	L-malic acid
0.08558	1.58558	-0.0764	3.05625	21.1563	L-malic acid
0.0846	1.60396	0.1802	3.22269	39.8125	L-malic acid
0.08189	1.59445	0.10072	2.27865	10.75	L-malic acid
0.08184	1.41532	-0.15117	2.95872	12.8906	L-malic acid
0.08571	1.40765	0.18964	2.97449	21.2812	L-malic acid
0.08088	1.76248	-0.014	2.40661	15.125	L-malic acid
0.08407	1.98578	0.39001	2.5085	14.8125	L-malic acid
0.08381	1.46745	0.58775	3.43443	23.8438	L-malic acid
0.08301	1.39133	0.01882	2.42619	15.0625	L-malic acid
0.08481	1.60508	0.08282	2.77815	14.875	L-malic acid
0.08299	1.38123	-0.05343	2.91178	16.75	L-malic acid
0.08204	1.70429	0.64773	2.80402	18	L-malic acid
0.08407	1.68372	0.21201	3.3657	32.3125	L-malic acid
0.08288	1.59909	0.01777	2.24195	19.0625	L-malic acid
0.08469	1.78219	0.45671	2.54531	21.9688	L-malic acid
0.08205	1.68181	0.06716	3.29565	68.875	L-malic acid
0.08248	1.39628	0.03625	3.11038	14.4375	L-malic acid
0.07454	3.79062	0.48823	1.94043	16.75	D-malic acid
0.0756	3.15634	0.16273	2.22193	16.8125	D-malic acid
0.07684	3.19382	0.82813	2.79332	40.5	D-malic acid
0.08183	1.93645	0.24058	3.43855	14.6875	D-malic acid
0.07607	3.52289	0.63042	2.26879	20.25	D-malic acid
0.08154	2.09852	1.65993	5.64863	12.625	D-malic acid
0.07466	3.52201	0.31128	1.8853	45.25	D-malic acid
0.07513	3.32245	0.38311	2.12005	17.125	D-malic acid
0.07577	3.41652	0.33503	1.98915	28.9688	D-malic acid
0.07543	3.12875	0.59836	2.39678	49.0625	D-malic acid
0.07547	3.59797	0.32994	1.74366	59.8125	D-malic acid
0.07912	2.75078	1.225	4.0876	10.5	D-malic acid
0.07603	3.402	0.39037	1.99178	21.25	D-malic acid
0.07543	3.07006	0.77133	2.52624	17.5	D-malic acid
0.07604	3.33243	0.58252	2.1741	24.875	D-malic acid
0.073	3.52888	0.20922	1.61831	34.125	D-malic acid
0.07402	3.88756	0.19474	1.71158	19.125	D-malic acid
0.07792	3.394	0.63255	2.30333	15.25	D-malic acid
0.07815	2.83952	0.59998	2.64049	24.0782	D-malic acid
0.07872	2.52117	0.51177	3.60102	15.125	D-malic acid
0.07423	3.98168	0.32735	1.64669	20.875	D-malic acid
0.07457	3.74772	0.26636	1.58361	11.3438	D-malic acid
0.07434	3.29376	0.34134	2.03988	45.3125	D-malic acid
0.07806	3.25768	0.76117	2.54423	18.1562	D-malic acid
0.07508	3.43454	0.49591	2.06044	35.5	D-malic acid
0.07884	2.72722	1.04571	3.35908	36.7188	D-malic acid
0.08079	2.82765	1.61402	5.31379	14.6875	D-malic acid
0.07432	4.05793	-0.02171	1.53461	10.3125	D-malic acid
0.07597	3.14593	0.5739	2.37821	14.5313	D-malic acid
0.07496	3.58843	0.55488	1.86613	18.375	D-malic acid
0.08218	1.65514	0.33	3.94052	12.75	D-malic acid
0.07926	2.55414	1.11863	3.94522	27.5625	D-malic acid
0.06814	3.19373	-0.60648	1.9999	17.375	D-malic acid
0.07685	2.44078	0.37862	2.71884	10.2187	D-malic acid
0.07461	3.70494	0.12458	1.67222	18.4375	D-malic acid
0.07236	3.01025	0.14853	1.83954	16.8125	D-malic acid
0.07963	2.47839	1.11454	4.26675	22.9688	D-malic acid
0.07752	2.70188	1.01327	2.96336	17.5625	D-malic acid
0.07733	2.71675	0.61763	2.77866	15.437	D-malic acid
0.07872	2.78255	0.83607	3.50303	19	D-malic acid
0.07199	3.52207	0.17263	1.57537	11.5625	D-malic acid
0.07725	3.5448	0.43212	1.95591	13.875	D-malic acid
0.07619	3.07812	0.81475	2.80256	14.875	D-malic acid
0.07388	3.15639	0.19438	2.06378	22.9375	D-malic acid
0.07212	3.64801	-0.00271	1.64868	11.625	D-malic acid
0.08204	1.79348	0.70851	4.54683	11.3438	D-malic acid
0.07683	3.48501	0.70583	2.26942	34.3125	D-malic acid
0.07754	2.88747	0.96702	3.15462	26.5	D-malic acid
0.07167	3.13963	0.87777	3.16776	23.1875	D-malic acid
0.07467	3.50007	0.28411	1.66095	19.1211	D-malic acid
0.07678	3.34852	0.59032	2.34019	20.4688	D-malic acid
0.07146	3.64774	-0.21636	1.70038	19.3125	D-malic acid
0.07732	3.12226	0.71266	2.44598	28.0625	D-malic acid
0.0761	3.53891	0.52856	1.99647	48.9375	D-malic acid
0.07722	3.01511	1.03505	3.44304	12.875	D-malic acid
0.07684	3.31461	0.34381	1.89291	47.5	D-malic acid
0.07578	3.36049	0.77286	2.46916	21.625	D-malic acid
0.07563	3.01663	0.29281	1.90308	16.5	D-malic acid
0.07733	3.16021	0.80023	2.80723	33.4375	D-malic acid
0.07606	3.30943	0.38232	2.15514	28.0391	D-malic acid
0.07782	2.93061	0.98878	3.04828	34.0625	D-malic acid
0.07739	3.10774	0.72541	2.57496	15.1875	D-malic acid
0.08184	1.9163	-0.000401607	2.57142	15.7187	D-malic acid
0.0751	3.38457	0.34223	1.97353	17.3125	D-malic acid
0.076	3.74359	0.43383	1.79426	11.6875	D-malic acid
0.07578	3.48604	0.49314	1.97149	59.375	D-malic acid
0.07231	3.3442	0.03005	1.87723	28.8438	D-malic acid
0.07633	3.27221	0.47633	2.25507	58.5625	D-malic acid
0.07601	3.10827	0.67105	2.41121	27.0625	D-malic acid
0.07286	3.45269	0.0039	1.65861	23	D-malic acid
0.07714	3.50847	0.65968	2.28041	25.875	D-malic acid
0.07607	3.68774	0.59611	2.23264	14.0312	D-malic acid
0.0791	2.13797	1.3459	4.90545	11.3438	D-malic acid
0.07474	3.22767	0.23105	1.66663	11.6875	D-malic acid
0.07545	2.77739	0.29137	1.99703	11.6875	D-malic acid
0.07619	3.47023	0.74312	2.60525	11.8438	D-malic acid
0.0763	3.35653	0.70661	2.59899	23.562	D-malic acid
0.07609	3.2943	0.47959	1.82589	16.3125	D-malic acid
0.07625	3.55866	0.78161	2.28584	19.875	D-malic acid
0.07405	3.27524	0.16613	1.95344	27.0469	D-malic acid
0.07771	3.20574	0.64336	2.36063	64.5	D-malic acid
0.07484	2.98125	0.702	2.62299	19.1563	D-malic acid
0.07892	3.0431	1.02571	3.27824	29.3594	D-malic acid
0.07751	2.91436	0.79569	2.91928	60.5	D-malic acid
0.07678	3.12242	0.74873	2.88212	10.2422	D-malic acid
0.07902	1.64874	-0.00046072	2.90563	13.75	D-malic acid
0.07544	3.49045	0.47784	1.93606	25.4375	D-malic acid
0.07545	3.8501	0.24815	1.72767	25.0625	D-malic acid
0.07676	3.11643	0.74232	2.68119	21	D-malic acid
0.07724	2.94576	0.66798	2.42464	14.4375	D-malic acid
0.07778	2.94369	0.86742	2.99338	34.25	D-malic acid
0.06955	3.49111	-0.38619	1.99418	10.8398	D-malic acid
0.07359	3.58396	0.07314	2.04784	10.6718	D-malic acid
0.07393	3.45712	0.38473	1.93559	27.5312	D-malic acid
0.07251	3.55655	-0.08138	1.65337	12.5625	D-malic acid
0.07382	3.68165	0.08	1.46147	11.625	D-malic acid
0.07414	3.66271	0.17392	1.75109	19.7968	D-malic acid
0.08002	2.59338	0.95335	3.70376	29.0937	D-malic acid
0.0776	3.39984	0.79188	2.55276	45.375	D-malic acid
0.07703	2.81522	0.6739	2.34606	24.8438	D-malic acid
0.07623	3.29292	0.71031	2.3398	51.125	D-malic acid
0.079	2.76331	0.99303	3.46749	25.25	D-malic acid
0.08243	1.83104	0.35151	3.91718	14.0625	D-malic acid
0.0743	3.07702	0.48772	2.12352	12.7656	D-malic acid
0.07575	3.46983	0.38898	1.98525	33.375	D-malic acid
0.07957	2.53157	1.12186	3.69399	16.1875	D-malic acid
0.0801	1.56281	0.05327	3.13709	13.125	D-malic acid
0.07626	3.04477	0.72122	2.53557	41.5	D-malic acid
0.07837	2.79921	0.84345	3.10968	22.4805	D-malic acid
0.0774	2.53218	0.6847	3.17411	41.4688	D-malic acid
0.07885	2.38956	1.05381	4.39277	23.0625	D-malic acid
0.08072	2.67148	1.37263	4.68776	14	D-malic acid
0.07474	3.48841	0.18535	2.00923	44.5312	D-malic acid
0.07544	3.43167	0.42074	1.84376	41.1171	D-malic acid
0.07983	2.6784	0.84873	2.73645	14.125	D-malic acid
0.07264	3.08519	-0.02525	1.90552	22.0625	D-malic acid
0.07568	3.21033	0.51246	2.26809	15	D-malic acid
0.07673	3.386	0.71641	2.07631	10.625	D-malic acid
0.07605	3.19085	0.66305	2.29895	13	D-malic acid
0.07574	3.21201	0.54344	2.20827	54.125	D-malic acid
0.07117	3.61842	-0.35033	1.74122	11.5625	D-malic acid
0.07771	3.06136	0.87926	2.9483	15.562	D-malic acid
0.07763	2.88231	0.96125	3.34809	59	D-malic acid
0.07804	2.76515	0.95871	3.26917	44.8437	D-malic acid
0.07577	3.03484	0.74992	2.82092	30.6875	D-malic acid
0.07507	2.9448	0.54307	2.32063	34.9375	D-malic acid
0.07707	3.10379	0.68884	2.66043	23.1875	D-malic acid
0.07519	3.48568	0.05286	1.85163	24.0391	D-malic acid
0.07342	3.45855	-0.08186	1.91168	11.8125	D-malic acid
0.07857	2.40709	0.93893	3.77228	27.625	D-malic acid
0.08029	2.00929	0.63388	4.14924	20.5	D-malic acid
0.07827	2.84594	1.04807	3.11173	21	D-malic acid
0.07586	3.40899	0.27286	1.87591	27.125	D-malic acid
0.07587	3.27109	0.54182	2.24778	18.125	D-malic acid
0.07723	2.82475	0.46172	2.16812	11.5157	D-malic acid
0.07799	2.94478	0.88384	2.70754	13.1563	D-malic acid
0.08166	1.36918	0.1163	2.61702	14.0312	D-malic acid
0.07219	3.71262	0.11964	1.79247	11.625	D-malic acid
0.07736	2.70479	0.79816	3.28402	23.9062	D-malic acid
0.07416	3.19306	0.25994	1.81567	21.25	D-malic acid
0.07686	3.5048	0.41043	1.88762	15.7188	D-malic acid
0.07541	3.11795	0.61425	2.06811	18.8125	D-malic acid
0.07695	3.36019	0.65703	2.43966	49.5313	D-malic acid
0.07901	2.68514	0.69076	2.76493	11.0625	D-malic acid
0.08068	1.7615	0.52112	3.18168	13.8125	D-malic acid
0.0762	3.1869	0.90801	3.0534	31.5625	D-malic acid
0.07295	3.91043	0.06445	1.55182	11.812	D-malic acid
0.07387	3.30465	0.43583	2.01201	31.8125	D-malic acid
0.07633	3.78642	0.43819	2.03063	23.1562	D-malic acid
0.07256	3.83471	0.10923	1.70507	18.2344	D-malic acid
0.07388	3.45754	0.16188	1.6427	14.3125	D-malic acid
0.07614	3.12495	0.6322	2.45512	47.687	D-malic acid
0.07731	3.15494	0.87149	2.84169	27.25	D-malic acid
0.0738	3.40732	0.20992	1.83692	40.25	D-malic acid
0.07096	3.50291	-0.01389	1.62337	12.625	D-malic acid
0.07756	3.07993	0.89498	2.9261	46.375	D-malic acid
0.07784	2.95812	1.00778	3.00648	31.75	D-malic acid
0.08059	1.94807	1.11647	4.46499	16.2813	D-malic acid
0.06826	2.60722	0.64738	2.71826	16.125	D-malic acid
0.0779	3.1552	0.84184	2.64364	50.9687	D-malic acid
0.07634	3.1673	0.69862	2.38567	57.9375	D-malic acid
0.07639	3.00508	0.66007	2.59587	21.5996	D-malic acid
0.06902	2.61034	-0.39807	2.44122	11.1562	D-malic acid
0.08067	1.88431	1.3571	7.12015	12.5	D-malic acid
0.07512	3.26129	0.54512	2.33762	23	D-malic acid
0.07636	3.54273	0.39569	1.99007	53.5625	D-malic acid
0.07495	3.52876	0.60932	2.12378	32.5	D-malic acid
0.07442	3.66752	0.31347	1.72914	36.1875	D-malic acid
0.0828	1.44827	0.002	2.27747	17.8438	D-malic acid
0.07434	3.55871	0.18086	1.84226	45.875	D-malic acid
0.0735	3.37953	0.59036	2.25568	21.375	D-malic acid
0.07889	2.40147	0.96856	3.90187	45.9375	D-malic acid
0.07393	3.48015	0.39866	1.69904	10.8437	D-malic acid
0.07551	3.40851	0.42017	1.93489	46.2812	D-malic acid
0.07604	3.44059	0.4624	2.15892	35.1191	D-malic acid
0.07369	3.85597	0.52758	2.18366	25.4688	D-malic acid
0.07737	2.8889	0.45479	2.34473	12.2812	D-malic acid
0.07534	3.33938	0.46754	1.9552	57.4375	D-malic acid
0.06961	3.15152	-0.20544	1.71028	16	D-malic acid
0.08004	2.68947	1.10187	4.1586	28.8125	D-malic acid
0.07294	3.55565	-0.10775	1.87462	15.4375	D-malic acid
0.07542	3.6649	0.67233	2.20088	15.2813	D-malic acid
0.07421	2.75459	0.15938	1.93906	17.75	D-malic acid
0.07146	3.2066	-0.227	1.74778	18	D-malic acid
0.07722	2.84399	0.83556	2.6204	10.6875	D-malic acid
0.07557	3.43262	0.48271	2.03484	37.375	D-malic acid
0.07829	3.0473	0.84897	2.61562	18.2031	D-malic acid
0.07714	3.16674	0.72962	2.59452	28.4844	D-malic acid
0.07649	3.064	0.44656	2.06493	16.437	D-malic acid
0.07319	3.54196	0.18811	1.8143	13.6718	D-malic acid
0.07846	2.94238	0.58804	2.961	13.7188	D-malic acid
0.07487	3.68008	0.38658	1.68616	11.875	D-malic acid
0.08067	1.78366	1.33902	6.14549	16.4375	D-malic acid
0.07928	3.07817	0.81379	2.98123	21.875	D-malic acid
0.07731	3.03661	0.55162	2.48006	12.375	D-malic acid
0.0796	2.17711	0.91481	4.95464	16.0625	D-malic acid
0.07885	2.7372	1.19051	4.36761	18.9375	D-malic acid
0.07225	3.51175	0.06571	1.57599	13.375	D-malic acid
0.07283	3.4904	-0.01424	1.62977	18.9609	D-malic acid
0.07397	3.0663	0.23092	1.86872	10.5625	D-malic acid
0.07783	3.09522	0.75557	2.55921	16.4375	D-malic acid
0.0813	2.7751	1.21839	3.88903	14.875	D-malic acid
0.07865	3.0144	0.90625	3.44905	35.75	D-malic acid
0.07555	2.99562	0.43123	2.12712	18.25	D-malic acid
0.07706	3.24116	0.89632	2.71554	16.1563	D-malic acid
0.07033	2.98033	-0.16937	1.72073	10.625	D-malic acid
0.07368	3.32108	-0.03085	1.82444	22.375	D-malic acid
0.07525	3.30566	0.36791	2.08	30.2813	D-malic acid
0.077	2.9292	0.78317	2.6088	16.875	D-malic acid
0.07888	2.78609	1.08268	3.66736	22	D-malic acid
0.07491	3.43438	0.3747	1.96011	53.5	D-malic acid
0.07921	2.06007	0.80984	4.10618	14.4375	D-malic acid
0.07497	3.13359	0.35639	2.18367	40.875	D-malic acid
0.0741	3.53817	0.22186	1.64465	13.8008	D-malic acid
0.07744	3.01905	0.73117	2.85645	34.25	D-malic acid
0.07107	3.50526	-0.43075	1.72937	15.7969	D-malic acid
0.07782	2.85971	1.01825	3.53622	23.25	D-malic acid
0.07594	2.97644	0.92267	3.18941	31.6797	D-malic acid
0.07739	3.09083	0.77575	2.7126	42.4375	D-malic acid
0.07534	3.77589	0.36539	1.9172	25.1875	D-malic acid
0.07871	2.87674	1.05643	3.59588	21.5625	D-malic acid
0.08023	2.75771	1.28293	3.93431	12.0781	D-malic acid
0.08039	2.65974	0.75754	3.04152	15.5625	D-malic acid
0.07481	3.33041	0.48471	2.03612	14.25	D-malic acid
0.07397	3.54045	0.29409	1.86221	53.6094	D-malic acid
0.07346	3.65254	0.07632	1.56757	13.5	D-malic acid
0.07604	3.47955	0.33725	1.93778	24.3125	D-malic acid
0.07622	3.44023	0.46859	2.03561	32.6875	D-malic acid
0.07895	2.43821	1.04673	3.31091	11.75	D-malic acid
0.06892	2.53444	-0.56564	2.78917	12.25	D-malic acid
0.07276	3.17053	0.18245	1.84144	19.625	D-malic acid
0.07635	3.21677	0.26054	2.25884	23.625	D-malic acid
0.07871	2.81237	0.81602	2.89735	12	D-malic acid
0.07521	3.49155	0.4267	1.99885	30.25	D-malic acid
0.08015	2.30284	0.55208	3.02039	24.3125	D-malic acid
0.07379	3.69512	0.31941	1.8233	27.375	D-malic acid
0.07169	3.40794	-0.03139	1.70974	14.8438	D-malic acid
0.07207	3.69437	-0.07321	1.50401	12.5	D-malic acid
0.07512	3.4255	0.29797	2.02878	17.9375	D-malic acid
0.0753	3.41469	0.51845	2.05594	28.375	D-malic acid
0.07984	3.28587	0.70992	2.88536	19.1875	D-malic acid
0.07897	2.2026	0.86973	3.30606	21.3125	D-malic acid
0.07616	2.96837	0.85657	2.77418	11.375	D-malic acid
0.07865	2.27739	0.68956	2.58215	11.625	D-malic acid
0.07524	3.50425	0.41664	1.7265	10.375	D-malic acid
0.07238	3.46389	0.1126	1.69142	10.375	D-malic acid
0.07764	2.81029	0.72705	2.62302	12.6016	D-malic acid
0.07733	3.9783	0.59706	2.12028	11.375	D-malic acid
0.07881	2.26196	1.0306	3.5127	13.0625	D-malic acid
0.07128	3.32471	-0.12538	1.69974	13.375	D-malic acid
0.07729	3.0619	0.72077	2.64553	21.4375	D-malic acid
0.07504	3.45061	0.27184	1.93105	62.25	D-malic acid
0.07886	2.78274	1.22367	3.91473	29.0625	D-malic acid
0.07582	3.33484	0.61753	2.19413	42	D-malic acid
0.07351	3.71887	0.29219	1.66794	23.3125	D-malic acid
0.07215	3.54454	-0.08572	1.82503	33.5	D-malic acid
0.07813	3.31349	0.74863	2.55458	45.875	D-malic acid
0.07584	3.76634	0.207	2.01926	10.375	D-malic acid
0.06992	3.56819	-0.98033	2.84138	11.1563	D-malic acid
0.07827	2.85689	0.79263	3.09258	13.5937	D-malic acid
0.07045	3.27925	-0.20425	1.68525	22.875	D-malic acid
0.07141	3.44	-0.31381	1.68864	21.25	D-malic acid
0.07729	3.25265	0.35804	2.31319	10.625	D-malic acid
0.07491	3.21579	0.47498	2.18447	25.4375	D-malic acid
0.07241	3.42608	0.08312	1.71018	19.125	D-malic acid
0.07847	2.70469	1.194	4.04814	22.5625	D-malic acid
0.07265	3.76428	-0.11171	1.54435	28.8125	D-malic acid
0.07797	3.04239	1.1755	3.49408	16.7656	D-malic acid
0.07549	3.32739	0.51452	2.22884	40.1562	D-malic acid
0.06937	3.58703	-0.63816	2.09706	11.7188	D-malic acid
0.07909	2.62096	0.95797	3.91069	25.4375	D-malic acid
0.07617	3.15598	0.81494	2.76425	35.5625	D-malic acid
0.07533	3.55505	0.48	1.86956	25.875	D-malic acid
0.07071	3.08021	-0.01522	1.75086	11.3594	D-malic acid
0.08083	2.61292	1.49184	5.19543	11.375	D-malic acid
0.06539	2.77248	0.53776	2.7356	11.9219	D-malic acid
0.07563	2.71955	0.57624	2.50136	30.5625	D-malic acid
0.0735	3.85223	-0.06513	1.51004	16.5625	D-malic acid
0.07598	3.29017	0.77162	2.5959	27.0625	D-malic acid
0.07335	3.65663	0.21195	1.82304	33.0625	D-malic acid
0.07468	3.33216	0.49772	2.35403	10.25	D-malic acid
0.07692	3.00866	0.56851	2.43945	20.7813	D-malic acid
0.07513	3.03516	0.50494	2.14883	12.4375	D-malic acid
0.0738	3.5715	0.19269	1.65541	23.3125	D-malic acid
0.07557	3.33496	0.42258	1.89637	20.0781	D-malic acid
0.07376	3.44601	0.13196	1.67601	16.75	D-malic acid
0.07862	3.49894	0.51757	2.13544	19	D-malic acid
0.08037	3.23175	0.61689	1.92744	12.375	D-malic acid
0.07373	3.35906	0.12593	1.75908	23.3125	D-malic acid
0.07625	3.66202	0.60177	2.08301	71.875	D-malic acid
0.07367	3.42959	0.05108	1.76712	18.125	D-malic acid
0.07385	3.54288	0.20942	1.72084	50.875	D-malic acid
0.07959	2.5205	0.67862	2.91807	18.3438	D-malic acid
0.07688	2.9871	0.87867	2.57162	11.4414	D-malic acid
0.07025	3.43034	-0.04754	1.55426	12.5937	D-malic acid
0.07867	2.82268	0.65473	2.76276	15.5625	D-malic acid
0.0783	2.7012	0.81413	3.15837	21.0312	D-malic acid
0.0757	3.51427	0.5439	1.77161	12.6875	D-malic acid
0.07218	3.39477	0.01062	1.6221	14.125	D-malic acid
0.07821	3.12849	0.9912	3.07867	22.5	D-malic acid
0.07565	3.27959	0.63412	2.4017	30	D-malic acid
0.07894	2.89687	0.65645	2.7702	16.875	D-malic acid
0.07575	3.23134	0.32543	1.84249	23.0625	D-malic acid
0.07602	3.1459	0.67509	2.41539	28.3594	D-malic acid
0.0758	3.31973	0.46042	2.09244	33.75	D-malic acid
0.07584	3.61531	0.58223	2.08753	17	D-malic acid
0.07601	3.43617	0.46546	1.94953	37.625	D-malic acid
0.07556	3.21308	0.5445	2.0631	38.5	D-malic acid
0.0765	3.10187	0.54655	2.21193	25.0625	D-malic acid
0.07873	2.63972	0.72508	3.15798	22.1875	D-malic acid
0.06982	3.28492	-0.27503	1.75418	16.24	D-malic acid
0.07656	3.33106	0.61746	2.13096	13.8125	D-malic acid
0.07796	3.18815	0.9154	3.03019	66.4375	D-malic acid
0.07998	2.1479	1.04755	3.6601	17.1875	D-malic acid
0.0778	3.0386	0.73691	2.49585	15.125	D-malic acid
0.07695	3.08716	0.89839	3.33009	14.313	D-malic acid
0.07818	2.67832	1.17714	4.03009	29.4375	D-malic acid
0.07635	3.08112	0.73012	2.58257	16.75	D-malic acid
0.07679	3.12823	0.79432	2.81762	17	D-malic acid
0.07178	3.17212	-0.25302	1.71195	18.25	D-malic acid
0.07877	2.27034	0.76412	3.89237	26	D-malic acid
0.07388	3.32646	0.28619	1.85234	48.0625	D-malic acid
0.07573	3.23667	0.54746	2.11052	17.563	D-malic acid
0.07656	4.17122	0.58359	2.13766	25.7188	D-malic acid
0.0764	3.19519	0.82026	2.55077	19.625	D-malic acid
0.07321	3.08906	0.27864	1.84749	11.7188	D-malic acid
0.08234	1.74598	0.71339	4.12994	10.125	D-malic acid
0.07773	3.2239	0.77072	2.60653	22.6406	D-malic acid
0.07625	3.52729	0.18209	1.67729	11.125	D-malic acid
0.07811	2.95972	0.84822	2.7218	21.125	D-malic acid
0.0745	3.51201	0.49091	1.98764	14.9375	D-malic acid
0.08015	2.32794	1.31462	4.49489	12.0625	D-malic acid
0.075	3.36659	0.46563	2.13429	58.9218	D-malic acid
0.07647	3.0701	0.72771	2.5286	28.375	D-malic acid
0.08125	2.36429	0.88326	3.77052	12.75	D-malic acid
0.06834	3.20919	-1.07368	3.11794	16.9375	D-malic acid
0.07753	2.9359	1.01705	3.31891	50.875	D-malic acid
0.07634	3.0091	0.55348	2.58282	28.75	D-malic acid
0.07752	2.606	0.50277	2.55205	20.75	D-malic acid
0.07692	2.56581	0.52768	3.48811	12.9375	D-malic acid
0.07646	3.38446	0.34109	1.87683	38.6563	D-malic acid
0.07556	3.76779	0.48991	1.92731	15	D-malic acid
0.07753	3.27633	0.54802	2.29974	23.25	D-malic acid
0.07643	3.08302	0.82125	2.97725	37.375	D-malic acid
0.07382	4.07394	0.04697	1.44493	13.25	D-malic acid
0.07883	2.85256	1.14146	3.74261	24.9375	D-malic acid
0.07492	3.20776	0.44907	2.12225	16.6407	D-malic acid
0.07907	1.9093	0.39447	3.07408	10.4063	D-malic acid
0.07629	2.75464	0.7911	3.10577	13.1563	D-malic acid
0.07684	3.22206	0.44667	2.40027	21.7188	D-malic acid
0.07519	3.20009	0.31275	2.03132	51.4375	D-malic acid
0.06983	3.62119	-0.28251	1.63395	12.875	D-malic acid
0.07592	3.53805	0.5051	2.048	36.875	D-malic acid
0.0772	3.11252	0.84843	3.20966	10.0781	D-malic acid
0.0741	3.30611	0.43652	1.89822	18.9375	D-malic acid
0.07911	2.98122	1.24476	3.70162	23.375	D-malic acid
0.08066	2.2691	0.73196	2.76152	12.4375	D-malic acid
0.07769	2.83845	0.70293	2.95214	11	D-malic acid
0.07733	3.26259	0.76654	2.45964	31.5	D-malic acid
0.0749	2.97842	0.1951	1.81841	11	D-malic acid
0.06968	3.62621	-0.35761	1.54289	16.5625	D-malic acid
0.07607	3.10012	1.01127	2.89805	18.875	D-malic acid
0.07658	2.90757	0.74245	2.71632	27.875	D-malic acid
0.08139	1.54307	-0.57655	3.43547	12.0625	D-malic acid
0.07601	3.23512	0.68588	2.41644	30.75	D-malic acid
0.06936	3.06149	-0.504	2.14109	16.5	D-malic acid
0.07537	3.35518	0.48397	1.98812	52.625	D-malic acid
0.06779	2.93642	0.82406	2.96848	24.625	D-malic acid
0.07242	3.47469	0.11952	1.62344	13.625	D-malic acid
0.07097	3.47675	-0.17523	1.55436	15.3125	D-malic acid
0.07538	3.33534	0.29401	2.04484	20.375	D-malic acid
0.07743	3.2844	0.89403	2.756	11.375	D-malic acid
0.07663	3.54827	0.55591	1.95148	24.5	D-malic acid
0.07633	3.40778	0.55014	2.14437	24.5625	D-malic acid
0.0762	3.3869	0.46713	1.92235	16.75	D-malic acid
0.07796	2.86871	1.01198	3.44139	20.75	D-malic acid
0.07452	3.22712	0.31255	2.00845	13.1875	D-malic acid
0.08051	2.24284	1.48905	5.78985	19.3125	D-malic acid
0.07505	3.56954	0.42004	1.93627	36.875	D-malic acid
0.07722	3.45606	0.38835	2.04046	37	D-malic acid
0.07792	2.77479	0.63926	3.00872	15.5313	D-malic acid
0.07847	3.09919	0.71739	2.61805	51.0625	D-malic acid
0.07711	3.07016	0.32198	2.32836	10.75	D-malic acid
0.07832	2.86768	0.92591	3.18146	47.75	D-malic acid
0.07889	2.72126	1.12156	3.83359	20.3125	D-malic acid
0.07576	3.24198	0.55646	2.15963	40.125	D-malic acid
0.07982	2.43781	1.32185	4.6039	42.8125	D-malic acid
0.07881	2.4849	1.04645	3.61285	12.4063	D-malic acid
0.07247	3.87123	-0.10479	1.6255	37.6094	D-malic acid
0.07352	3.55617	-0.01438	1.67995	14.0625	D-malic acid
0.08109	1.41139	0.31957	2.78655	13	D-malic acid
0.07591	3.23486	0.60906	2.22526	13.125	D-malic acid
0.0747	3.38322	0.3083	1.75775	20.625	D-malic acid
0.07923	2.66737	1.23773	4.44032	26.0625	D-malic acid
0.07464	3.39434	0.36887	2.05793	41	D-malic acid
0.0729	3.76162	0.17189	1.66053	46.6875	D-malic acid
0.07635	3.51572	0.42129	1.93639	29.625	D-malic acid
0.07358	3.33684	0.01471	1.87554	12.9062	D-malic acid
0.07852	2.88872	0.85375	3.21557	21.6875	D-malic acid
0.07676	3.45756	0.75144	2.74096	12.5937	D-malic acid
0.07786	2.97971	0.93205	3.16748	34	D-malic acid
0.07026	3.45357	0.39305	1.86012	17.1875	D-malic acid
0.07784	3.10929	0.71632	2.66435	38.875	D-malic acid
0.07826	2.83837	0.86068	2.72786	23	D-malic acid
0.0736	3.91102	0.05001	1.48491	19.75	D-malic acid
0.0802	2.12574	1.2317	5.90904	28.0625	D-malic acid
0.07416	3.41883	0.30663	2.38882	14.5	D-malic acid
0.08102	2.14179	0.5324	4.37603	17.75	D-malic acid
0.07471	3.39641	0.41596	1.90432	44.875	D-malic acid
0.07518	2.99311	0.42608	1.89121	10.25	D-malic acid
0.07624	3.32901	0.62874	2.33578	25.875	D-malic acid
0.0758	3.23794	0.66141	2.31356	33.5	D-malic acid
0.08188	1.92464	-0.07149	2.43626	16.25	D-malic acid
0.07119	3.22039	0.08296	1.69065	21.9375	D-malic acid
0.06967	2.89762	1.44816	5.18137	24.125	D-malic acid
0.07636	2.94076	0.61695	2.5853	21.9375	D-malic acid
0.07946	3.31084	1.13594	3.40713	10.2812	D-malic acid
0.0767	3.30374	0.5743	2.04431	18.6875	D-malic acid
0.07364	3.24087	0.24311	2.02479	29	D-malic acid
0.07775	2.79242	1.08023	3.43972	14.6875	D-malic acid
0.07627	3.51774	0.77435	2.36091	47.4375	D-malic acid
0.0772	3.06295	0.79306	2.56092	12.5	D-malic acid
0.07464	3.49234	0.33804	1.95546	12.2812	D-malic acid
0.07186	3.30249	-0.22752	1.71398	10.4375	D-malic acid
0.07407	2.68301	0.12461	2.45356	11.625	D-malic acid
0.07822	3.41974	0.9705	3.11491	17.5625	D-malic acid
0.07525	3.45877	0.43193	1.81214	10	D-malic acid
0.0714	3.56077	-0.11637	1.56959	19.4531	D-malic acid
0.07689	3.60114	0.60722	2.19195	10.125	D-malic acid
0.07547	3.47529	0.2639	1.6785	19.2812	D-malic acid
0.07562	3.27675	0.69291	2.26464	20.9063	D-malic acid
0.07864	2.74825	0.85525	3.29014	18.875	D-malic acid
0.06605	3.27716	0.77322	2.25216	15.1875	D-malic acid
0.07728	2.7418	1.02098	2.88704	10.5	D-malic acid
0.07843	2.35294	0.92884	3.87172	18.5625	D-malic acid
0.07261	3.65743	0.06276	1.39835	13.75	D-malic acid
0.07578	3.41673	-0.55923	2.05651	13	D-malic acid
0.06469	3.37485	0.96043	2.79601	10.7188	D-malic acid
0.07503	3.32898	0.42743	2.13982	27.6875	D-malic acid
0.07914	3.029	0.86651	2.84848	18.4062	D-malic acid
0.07551	3.50248	0.73087	2.517	13.75	D-malic acid
0.07598	3.41945	0.36017	1.97677	43.5	D-malic acid
0.07565	3.29132	0.46527	2.04702	35.3125	D-malic acid
0.07329	3.90006	0.02206	1.68895	11.9375	D-malic acid
0.07067	3.39553	-0.30934	1.62389	16.3906	D-malic acid
0.07706	2.89555	0.99606	3.58363	28.3281	D-malic acid
0.08062	1.64825	0.23561	2.30988	16.4063	D-malic acid
0.07412	3.55577	-0.06725	1.76189	14.1875	D-malic acid
0.07493	3.4573	0.21761	1.86339	32.5625	D-malic acid
0.07458	3.29251	0.32512	1.98377	33	D-malic acid
0.0814	3.29802	0.31141	1.74798	26.875	D-malic acid
0.07919	2.64079	0.92942	3.65488	14.5	D-malic acid
0.0785	2.92501	1.27769	4.20636	14.0625	D-malic acid
0.07649	3.13096	0.38539	2.17047	17.25	D-malic acid
0.07436	3.49956	0.10398	1.77211	21.75	D-malic acid
0.07383	3.68243	0.13867	1.58037	34.875	D-malic acid
0.0763	3.11315	0.93205	2.84022	33.5	D-malic acid
0.07669	3.27328	0.68873	2.4554	25.8125	D-malic acid
0.06891	3.61828	-0.29128	1.82994	11.0625	D-malic acid
0.07762	3.5111	0.74188	2.61481	23.6562	D-malic acid
0.07354	3.45251	0.2623	1.72137	34.625	D-malic acid
0.07707	3.51714	0.43955	1.92391	13.875	D-malic acid
0.07312	3.49842	0.35045	1.87608	16.9375	D-malic acid
0.07508	2.96863	0.53242	2.41996	22.75	D-malic acid
0.0768	3.66501	0.49336	1.94818	15.875	D-malic acid
0.07749	3.52625	0.35031	1.86692	15.5	D-malic acid
0.07276	3.458	0.20871	1.65094	13.875	D-malic acid
0.07234	3.38804	-0.05727	1.47612	17.25	D-malic acid
0.0737	3.41679	0.25829	1.99877	19.75	D-malic acid
0.07662	3.4448	0.41744	2.10802	17.125	D-malic acid
0.07519	3.43902	0.64013	2.17506	47.6875	D-malic acid
0.07547	3.59776	0.6536	2.75508	44.4375	D-malic acid
0.07708	3.33109	0.36734	2.00783	12.375	D-malic acid
0.08067	2.58881	1.23386	4.79516	15.6093	D-malic acid
0.07706	2.93892	1.08426	3.32567	18	D-malic acid
0.07781	2.85406	0.76814	3.26177	32.4453	D-malic acid
0.07753	2.68043	0.78318	3.70507	11.1875	D-malic acid
0.076	3.50129	0.36191	1.90488	60.25	D-malic acid
0.07849	3.04411	0.87208	2.85646	22.6406	D-malic acid
0.07786	3.46189	1.04319	2.92541	11.75	D-malic acid
0.07599	3.2599	0.49734	2.12784	34.875	D-malic acid
0.07332	3.50498	0.10148	1.57691	15.375	D-malic acid
0.07636	3.43573	0.38798	1.94919	26	D-malic acid
0.07989	2.48424	1.27152	4.15682	16.875	D-malic acid
0.0768	2.67975	1.1402	3.76371	15	D-malic acid
0.07902	3.15228	0.86698	2.94563	14.1875	D-malic acid
0.07637	3.37301	0.72627	2.41451	25.125	D-malic acid
0.07766	3.16873	0.59106	2.18351	54.5625	D-malic acid
0.07894	2.28342	1.15194	4.68845	45	D-malic acid
0.07699	2.98318	0.65182	2.41808	38.8125	D-malic acid
0.07514	3.35631	0.35021	1.88556	27.4375	D-malic acid
0.06921	3.70487	-0.18601	1.60311	12.8125	D-malic acid
0.07338	4.01459	0.20072	1.59664	12.8125	D-malic acid
0.07664	3.33829	0.84652	2.52275	22.75	D-malic acid
0.07903	2.73176	1.12927	3.70457	38.9219	D-malic acid
0.0788	2.76613	1.18685	4.10668	30.875	D-malic acid
0.07631	3.4911	0.54275	1.98675	10.4375	D-malic acid
0.07649	3.13605	0.62403	2.46479	43.9375	D-malic acid
0.07891	2.98062	1.01655	3.57871	17.875	D-malic acid
0.08087	1.5597	0.1284	2.47381	15.0937	D-malic acid

## Sheet: Fig_7_e
commercial 100% grape juice scatter plot
ΔI/I0	S.D.	label
0.17297	6.55445	citric acid
-0.19185	4.74149	D-fructose
-0.19478	1.5958	D-fructose
-0.1965	4.76721	D-fructose
-0.19585	4.42235	D-fructose
-0.19266	6.4131	D-fructose
-0.23347	10.4828	D-fructose
-0.19707	1.52993	D-fructose
-0.18485	7.31422	D-fructose
-0.19766	7.0066	D-fructose
-0.19327	8.18714	D-fructose
-0.196	7.62384	D-fructose
-0.19788	5.4741	D-fructose
-0.19784	1.47267	D-fructose
-0.19561	1.48212	D-fructose
-0.1887	11.5712	D-fructose
-0.19225	6.13391	D-fructose
-0.19537	5.08243	D-fructose
-0.19488	1.45587	D-fructose
-0.23763	9.97912	D-fructose
-0.19811	4.40554	D-fructose
-0.19549	4.81114	D-fructose
-0.19655	3.21605	D-fructose
-0.19709	5.99148	D-fructose
-0.19584	4.87746	D-fructose
-0.19616	1.47364	D-fructose
-0.19635	6.94166	D-fructose
-0.19637	5.62942	D-fructose
-0.19578	5.88051	D-fructose
-0.19617	1.62849	D-fructose
-0.19453	5.19928	D-fructose
-0.19412	1.61213	D-fructose
-0.19562	5.03348	D-fructose
-0.19923	4.86942	D-fructose
-0.19546	4.26644	D-fructose
-0.23634	9.94179	D-fructose
-0.19604	5.12716	D-fructose
-0.1939	2.09721	D-fructose
-0.19179	7.28056	D-fructose
-0.19352	3.33405	D-fructose
-0.19467	1.61815	D-fructose
-0.19427	6.29005	D-fructose
-0.19401	8.41322	D-fructose
-0.19601	5.05041	D-fructose
-0.19536	5.28239	D-fructose
-0.19623	8.43771	D-fructose
-0.19635	1.49436	D-fructose
-0.19643	7.10834	D-fructose
-0.19496	6.83264	D-fructose
-0.19683	6.4745	D-fructose
-0.19515	5.49521	D-fructose
-0.19216	6.54752	D-fructose
-0.19594	1.72461	D-fructose
-0.19752	5.01678	D-fructose
-0.19678	6.11024	D-fructose
-0.19822	5.58426	D-fructose
-0.19797	7.21621	D-fructose
-0.23784	9.80315	D-fructose
-0.19677	3.90527	D-fructose
-0.19593	4.41371	D-fructose
-0.1949	5.14272	D-fructose
-0.19627	4.30669	D-fructose
-0.23775	9.59709	D-fructose
-0.19609	7.40261	D-fructose
-0.19639	6.07824	D-fructose
-0.19374	6.95565	D-fructose
-0.19333	5.64869	D-fructose
-0.19403	5.20045	D-fructose
-0.19615	2.00169	D-fructose
-0.19547	3.94551	D-fructose
-0.23664	10.1254	D-fructose
-0.19755	6.64547	D-fructose
-0.19699	1.63553	D-fructose
-0.19544	2.79666	D-fructose
-0.19639	1.64214	D-fructose
-0.19627	5.81908	D-fructose
-0.19584	2.9012	D-fructose
-0.19621	3.12847	D-fructose
-0.23417	10.2166	D-fructose
-0.19539	5.86348	D-fructose
-0.19894	5.10614	D-fructose
-0.1754	6.61611	D-fructose
-0.19429	9.01253	D-fructose
-0.19648	2.77653	D-fructose
-0.19157	6.91858	D-fructose
-0.19525	1.50086	D-fructose
-0.19666	6.25635	D-fructose
-0.18836	5.7216	D-fructose
-0.23554	10.0293	D-fructose
-0.19235	10.8522	D-fructose
-0.19627	2.42446	D-fructose
-0.1965	6.74911	D-fructose
-0.1956	4.84296	D-fructose
-0.19619	4.803	D-fructose
-0.23662	10.0017	D-fructose
-0.19418	6.49287	D-fructose
-0.19541	6.98877	D-fructose
-0.19695	5.3415	D-fructose
-0.1947	6.41805	D-fructose
-0.1952	1.5034	D-fructose
-0.1963	4.91497	D-fructose
-0.19676	3.04484	D-fructose
-0.19369	3.52804	D-fructose
-0.19662	5.57778	D-fructose
-0.19819	8.24054	D-fructose
-0.19227	6.30801	D-fructose
-0.2371	9.80318	D-fructose
-0.19478	4.02164	D-fructose
-0.19398	8.25506	D-fructose
-0.19575	7.58343	D-fructose
-0.19499	1.55822	D-fructose
-0.19349	6.40018	D-fructose
-0.19645	5.33629	D-fructose
-0.19525	8.67785	D-fructose
-0.19398	5.8519	D-fructose
-0.19714	6.37543	D-fructose
-0.19627	7.00525	D-fructose
-0.196	6.92464	D-fructose
-0.19481	4.93296	D-fructose
-0.19543	5.34023	D-fructose
-0.18933	6.24873	D-fructose
-0.19633	13.2359	D-fructose
-0.19519	3.86723	D-fructose
-0.18516	6.85252	D-fructose
-0.19492	4.09165	D-fructose
-0.19583	1.59683	D-fructose
-0.19621	4.057	D-fructose
-0.23703	10.192	D-fructose
-0.19559	6.652	D-fructose
-0.19585	1.602	D-fructose
-0.1989	7.82674	D-fructose
-0.19538	6.70445	D-fructose
-0.23642	9.84936	D-fructose
-0.19729	8.00893	D-fructose
-0.19533	1.86643	D-fructose
-0.23795	9.96111	D-fructose
-0.19776	5.98315	D-fructose
-0.19749	7.22133	D-fructose
-0.19551	4.38125	D-fructose
-0.19765	7.06132	D-fructose
-0.19731	4.9545	D-fructose
-0.17513	7.01045	D-fructose
-0.19453	4.84621	D-fructose
-0.23793	9.4903	D-fructose
-0.19556	4.59946	D-fructose
-0.1878	5.52864	D-fructose
-0.19645	11.8934	D-fructose
-0.19639	8.59566	D-fructose
-0.19559	1.45877	D-fructose
-0.19289	7.64088	D-fructose
-0.19457	5.75036	D-fructose
-0.1974	5.48921	D-fructose
-0.19602	12.8293	D-fructose
-0.19347	4.46483	D-fructose
-0.19504	6.73355	D-fructose
-0.1971	6.92891	D-fructose
-0.19398	1.91112	D-fructose
-0.19506	4.48414	D-fructose
-0.19306	5.59837	D-fructose
-0.23749	9.98294	D-fructose
-0.19247	5.83823	D-fructose
-0.1889	11.9894	D-fructose
-0.23696	9.94506	D-fructose
-0.19336	7.64111	D-fructose
-0.23805	9.90725	D-fructose
-0.2375	9.65759	D-fructose
-0.19619	5.9549	D-fructose
-0.1957	6.68389	D-fructose
-0.19483	6.38242	D-fructose
-0.236	10.1206	D-fructose
-0.19703	6.04009	D-fructose
-0.19484	5.92389	D-fructose
-0.1963	6.25307	D-fructose
-0.19699	1.55658	D-fructose
-0.19733	5.26758	D-fructose
-0.19607	1.58995	D-fructose
-0.19416	5.14233	D-fructose
-0.23581	9.95201	D-fructose
-0.19371	7.23734	D-fructose
-0.19817	5.70437	D-fructose
-0.19257	6.23505	D-fructose
-0.19771	7.70144	D-fructose
-0.19603	3.48583	D-fructose
-0.19612	1.30975	D-fructose
-0.19602	6.44712	D-fructose
-0.19814	4.52274	D-fructose
-0.19709	3.06183	D-fructose
-0.23626	9.79249	D-fructose
-0.19575	2.70831	D-fructose
-0.19488	1.77028	D-fructose
-0.19304	4.53723	D-fructose
-0.1946	3.62573	D-fructose
-0.19528	4.39204	D-fructose
-0.19604	4.82806	D-fructose
-0.19372	3.86737	D-fructose
-0.19566	3.28731	D-fructose
-0.19543	6.67127	D-fructose
-0.19512	4.01779	D-fructose
-0.23637	9.8204	D-fructose
-0.19438	6.53739	D-fructose
-0.23761	9.6419	D-fructose
-0.19579	4.19737	D-fructose
-0.19445	3.39893	D-fructose
-0.19577	5.15549	D-fructose
-0.23672	9.91432	D-fructose
-0.23577	9.98036	D-fructose
-0.19551	3.05289	D-fructose
-0.2379	9.68923	D-fructose
-0.19468	5.8474	D-fructose
-0.19677	1.4123	D-fructose
-0.19629	6.09719	D-fructose
-0.17254	6.53069	D-fructose
-0.19599	4.93346	D-fructose
-0.19505	6.83775	D-fructose
-0.19255	10.9009	D-fructose
-0.19791	4.22073	D-fructose
-0.19576	2.4291	D-fructose
-0.17227	6.07167	D-fructose
-0.1966	6.14489	D-fructose
-0.18758	9.81985	D-fructose
-0.19444	6.44954	D-fructose
-0.19564	6.33533	D-fructose
-0.19615	1.54652	D-fructose
-0.19578	6.52224	D-fructose
-0.23747	10.0697	D-fructose
-0.1955	1.55858	D-fructose
-0.19537	4.73068	D-fructose
-0.18884	11.2469	D-fructose
-0.19207	6.26936	D-fructose
-0.23566	10.4796	D-fructose
-0.1962	6.70771	D-fructose
-0.19269	6.37604	D-fructose
-0.19329	5.68917	D-fructose
-0.23464	10.0799	D-fructose
-0.19553	1.44011	D-fructose
-0.19694	4.71569	D-fructose
-0.23451	10.4779	D-fructose
-0.17464	8.3563	D-fructose
-0.19662	6.18544	D-fructose
-0.19377	4.78452	D-fructose
-0.19723	5.36417	D-fructose
-0.23579	10.4438	D-fructose
-0.19622	6.0384	D-fructose
-0.19437	2.95671	D-fructose
-0.19754	5.20357	D-fructose
-0.19523	1.79241	D-fructose
-0.19682	4.15713	D-fructose
-0.23673	10.1802	D-fructose
-0.19491	5.86685	D-fructose
-0.19466	5.30104	D-fructose
-0.18904	11.2306	D-fructose
-0.19583	2.87258	D-fructose
-0.19598	5.83152	D-fructose
-0.18457	9.38278	D-fructose
-0.18974	1.47725	D-fructose
-0.19446	3.50238	D-fructose
-0.19577	2.61107	D-fructose
-0.19366	6.64336	D-fructose
-0.17346	6.11669	D-fructose
-0.19553	3.86881	D-fructose
-0.19402	5.02001	D-fructose
-0.23728	10.0449	D-fructose
-0.19666	3.82106	D-fructose
-0.19679	4.77082	D-fructose
-0.19619	3.14467	D-fructose
-0.23791	9.80527	D-fructose
-0.19328	5.87126	D-fructose
-0.19383	1.6586	D-fructose
-0.19265	5.68065	D-fructose
-0.19588	5.7803	D-fructose
-0.19608	2.15722	D-fructose
-0.19618	6.50275	D-fructose
-0.23424	10.1774	D-fructose
-0.19708	5.77801	D-fructose
-0.19532	1.44007	D-fructose
-0.19476	1.71209	D-fructose
-0.19302	7.15191	D-fructose
-0.23621	9.9601	D-fructose
-0.19801	3.70922	D-fructose
-0.19881	13.1098	D-fructose
-0.19789	3.62557	D-fructose
-0.19675	4.93944	D-fructose
-0.23628	10.0218	D-fructose
-0.19747	5.92755	D-fructose
-0.19457	7.51562	D-fructose
-0.19446	6.59103	D-fructose
-0.19628	8.54553	D-fructose
-0.1956	2.63452	D-fructose
-0.19795	4.62078	D-fructose
-0.19329	3.75028	D-fructose
-0.19139	11.2038	D-fructose
-0.18917	6.03431	D-fructose
-0.19164	11.773	D-fructose
-0.19771	4.95731	D-fructose
-0.23615	10.0785	D-fructose
-0.19592	6.68122	D-fructose
-0.19604	1.68606	D-fructose
-0.20081	6.75962	D-fructose
-0.23723	9.70425	D-fructose
-0.23527	10.0675	D-fructose
-0.19559	7.78859	D-fructose
-0.19794	5.24738	D-fructose
-0.19003	6.46428	D-fructose
-0.19443	6.58587	D-fructose
-0.18931	10.0137	D-fructose
-0.19531	1.93889	D-fructose
-0.17185	7.26679	D-fructose
-0.19619	4.50847	D-fructose
-0.19871	6.12762	D-fructose
-0.19503	1.61628	D-fructose
-0.19692	6.43823	D-fructose
-0.19461	4.66083	D-fructose
-0.23633	9.76347	D-fructose
-0.20072	9.59701	D-fructose
-0.1702	6.16605	D-fructose
-0.17031	6.14035	D-fructose
-0.18334	8.83083	D-fructose
-0.19981	6.15099	D-fructose
-0.16892	6.50871	D-fructose
-0.19736	4.98799	D-fructose
-0.2355	9.70164	D-fructose
-0.23728	9.83223	D-fructose
-0.16622	6.21373	D-fructose
-0.20867	9.67649	D-fructose
-0.19636	7.88028	D-fructose
-0.23878	9.5927	D-fructose
-0.1708	6.02533	D-fructose
-0.19602	3.3967	D-fructose
-0.1681	5.91514	D-fructose
-0.2011	6.81439	D-fructose
-0.19666	1.3589	D-fructose
-0.19723	5.21231	D-fructose
-0.19432	1.59255	D-fructose
-0.23626	9.64727	D-fructose
-0.19664	4.80397	D-fructose
-0.19388	4.7712	D-fructose
-0.19381	4.42475	D-fructose
-0.19118	9.30783	D-fructose
-0.19237	4.91864	D-fructose
-0.17267	8.2001	D-fructose
-0.19515	5.47525	D-fructose
-0.19331	4.81768	D-fructose
-0.1976	3.90392	D-fructose
-0.1872	8.54935	D-fructose
-0.18326	7.16547	D-fructose
-0.19754	5.04775	D-fructose
-0.19664	5.33959	D-fructose
-0.19499	6.59851	D-fructose
-0.19511	6.77998	D-fructose
-0.19849	6.77653	D-fructose
-0.19287	5.29651	D-fructose
-0.20972	8.92267	D-fructose
-0.19547	4.52386	D-fructose
-0.21092	2.94898	D-glucose
-0.16148	4.25224	D-glucose
-0.16547	3.3945	D-glucose
-0.16397	4.34914	D-glucose
-0.16318	5.11246	D-glucose
-0.16399	4.26137	D-glucose
-0.16285	3.91014	D-glucose
-0.15901	2.73593	D-glucose
-0.16156	3.65395	D-glucose
-0.15999	3.70278	D-glucose
-0.16316	3.59208	D-glucose
-0.16862	7.64492	D-glucose
-0.16055	3.21759	D-glucose
-0.1621	3.50219	D-glucose
-0.16399	5.73988	D-glucose
-0.16553	2.51791	D-glucose
-0.16798	3.50433	D-glucose
-0.16031	3.35412	D-glucose
-0.16283	6.65314	D-glucose
-0.1728	8.21762	D-glucose
-0.2276	4.26632	D-glucose
-0.16525	4.09927	D-glucose
-0.16652	5.00709	D-glucose
-0.20811	3.74143	D-glucose
-0.16006	2.73456	D-glucose
-0.16394	4.35175	D-glucose
0.09001	1.83118	L-malic acid
0.09046	1.58513	L-malic acid
0.08918	1.37309	L-malic acid
0.09244	1.31574	L-malic acid
0.08908	1.61148	L-malic acid
0.08853	1.46642	L-malic acid
0.09147	1.62315	L-malic acid
0.08884	1.49111	L-malic acid
0.08819	1.62328	L-malic acid
0.08693	1.82474	L-malic acid
0.09057	1.76674	L-malic acid
0.09145	1.66348	L-malic acid
0.09131	1.78164	L-malic acid
0.09172	1.41862	L-malic acid
0.0869	1.28315	L-malic acid
0.09105	1.57712	L-malic acid
0.09014	1.49003	L-malic acid
0.09334	1.32201	L-malic acid
0.09107	1.38942	L-malic acid
0.08786	1.37758	L-malic acid
0.09091	1.49415	L-malic acid
0.09039	1.34236	L-malic acid
0.09139	1.54564	L-malic acid
0.08596	1.35582	L-malic acid
0.09028	1.57598	L-malic acid
0.09172	1.53652	L-malic acid
0.08786	1.51012	L-malic acid
0.08729	1.71058	L-malic acid
0.08849	1.5536	L-malic acid
0.09114	1.6314	L-malic acid
0.08803	1.3127	L-malic acid
0.09216	1.60946	L-malic acid
0.0922	1.57741	L-malic acid
0.09119	1.60201	L-malic acid
0.09067	1.26491	L-malic acid
0.09024	1.56319	L-malic acid
0.08852	1.55036	L-malic acid
0.09131	1.61085	L-malic acid
0.09142	1.46587	L-malic acid
0.09267	1.13115	L-malic acid
0.0891	1.51724	L-malic acid
0.09212	1.27308	L-malic acid
0.08873	1.60152	L-malic acid
0.09158	1.57243	L-malic acid
0.09261	1.72432	L-malic acid
0.08776	1.46931	L-malic acid
0.08773	1.6688	L-malic acid
0.11667	1.48739	L-tartaric acid
0.11688	1.05847	L-tartaric acid
0.11676	1.86553	L-tartaric acid
0.11816	1.67149	L-tartaric acid
0.11654	0.95753	L-tartaric acid
0.11498	1.0438	L-tartaric acid
0.11894	1.61629	L-tartaric acid
0.11883	1.7379	L-tartaric acid
0.11875	1.58659	L-tartaric acid
0.11499	1.74565	L-tartaric acid
0.11708	1.76896	L-tartaric acid
0.11783	1.3111	L-tartaric acid
-0.08587	14.53	U3
-0.09033	14.4369	U3
-0.08513	14.2076	U3
-0.09093	14.0294	U3
-0.08741	13.2628	U3
-0.07868	12.9818	U3
-0.07936	12.8387	U3
-0.07812	12.5161	U3
-0.08609	12.4924	U3
-0.0946	12.4857	U3
-0.09158	12.3766	U3
-0.07633	12.3484	U3
-0.0798	12.2394	U3
-0.0831	12.1875	U3
-0.07225	12.0981	U3
-0.07656	12.0489	U3
-0.07745	11.5919	U3
-0.0738	11.5899	U3
-0.074	11.4106	U3
-0.07871	11.3277	U3
-0.09048	11.2958	U3
-0.07257	11.0123	U3
-0.07217	10.7527	U3
-0.07287	10.6858	U3
-0.08248	10.5744	U3
-0.07584	10.4925	U3
-0.07103	10.3807	U3
-0.07329	10.3794	U3
-0.07391	10.3611	U3
-0.06792	10.3205	U3
-0.0743	10.0845	U3
-0.08294	9.98904	U3
-0.07461	9.93257	U3
-0.07151	9.48016	U3
-0.09201	9.4268	U3
-0.06874	8.84922	U3
-0.07217	8.56895	U3
-0.07807	8.33613	U3
-0.07272	8.23223	U3

## Sheet: Fig_7_f
commercial 100% grape juice proportion
cis-diols	pore1_porprotion	pore2_porprotion	pore3_porprotion	mean	standard deviation
CAT	N.A.	N.A.	N.A.	N.A.	N.A.
3-CQA	N.A.	N.A.	N.A.	N.A.	N.A.
D-SOR	N.A.	N.A.	N.A.	N.A.	N.A.
XYL	N.A.	N.A.	N.A.	N.A.	N.A.
L-MA	0.09853	0.06569	0.07829	0.08084	0.01657
L-TA	0.02516	0.04197	0.03915	0.03542	0.009
CA	0.0021	0.00182	N.A.	0.00131	0.00114
ICIT	N.A.	N.A.	N.A.	N.A.	N.A.
D-GLC	0.05451	0.06204	0.03559	0.05071	0.01363
D-FRU	0.73795	0.7573	0.75445	0.7499	0.01045
D-MA	N.A.	N.A.	N.A.	N.A.	N.A.
U3	0.08176	0.07117	0.09253	0.08182	0.01068
N.A.:not detected

## Sheet: Fig_7_h
commercial grape juice drink scatter plot
ΔI/I0	S.D.	label
0.08052	2.80974	D-malic acid
0.07972	2.11476	D-malic acid
0.07459	3.23995	D-malic acid
0.07434	3.27153	D-malic acid
0.07341	3.49343	D-malic acid
0.07325	3.69636	D-malic acid
0.07319	3.26929	D-malic acid
0.07171	3.34726	D-malic acid
0.07963	3.11168	D-malic acid
0.07962	3.45343	D-malic acid
0.07955	2.72524	D-malic acid
0.079	3.88227	D-malic acid
0.0787	2.44683	D-malic acid
0.0743	3.95181	D-malic acid
0.07802	2.96093	D-malic acid
0.07774	2.56771	D-malic acid
0.07771	3.45703	D-malic acid
0.07764	3.16389	D-malic acid
0.07757	2.83679	D-malic acid
0.07747	3.26968	D-malic acid
0.07739	3.17922	D-malic acid
0.07736	3.45552	D-malic acid
0.07727	2.7606	D-malic acid
0.07691	2.67131	D-malic acid
0.07689	3.03252	D-malic acid
0.07688	2.86415	D-malic acid
0.07686	3.56676	D-malic acid
0.07387	3.4994	D-malic acid
0.07443	3.38219	D-malic acid
0.07491	3.27258	D-malic acid
0.07505	3.46052	D-malic acid
0.07523	2.89279	D-malic acid
0.0753	3.21408	D-malic acid
0.07535	3.55893	D-malic acid
0.07538	3.19109	D-malic acid
0.07548	3.31137	D-malic acid
0.07558	3.61442	D-malic acid
0.07845	2.86074	D-malic acid
0.07484	3.64375	D-malic acid
-0.23771	9.18987	D-fructose
-0.23729	9.82656	D-fructose
-0.23773	9.9672	D-fructose
-0.23777	10.0135	D-fructose
-0.23784	9.88939	D-fructose
-0.23786	10.1081	D-fructose
-0.2379	10.0098	D-fructose
-0.23808	10.0173	D-fructose
-0.2381	9.70184	D-fructose
-0.23813	10.0769	D-fructose
-0.23827	8.75803	D-fructose
-0.23764	9.86881	D-fructose
-0.23832	9.81346	D-fructose
-0.23838	10.1158	D-fructose
-0.23842	9.90024	D-fructose
-0.23843	9.87443	D-fructose
-0.23846	9.80671	D-fructose
-0.2	7.32172	D-fructose
-0.23851	10.1546	D-fructose
-0.23857	10.3562	D-fructose
-0.2387	9.81	D-fructose
-0.23881	10.0478	D-fructose
-0.23897	9.86494	D-fructose
-0.23921	9.93737	D-fructose
-0.23777	9.85178	D-fructose
-0.19937	8.27317	D-fructose
-0.19936	5.5338	D-fructose
-0.19936	6.46861	D-fructose
-0.19935	12.7005	D-fructose
-0.19934	6.79418	D-fructose
-0.19925	8.04765	D-fructose
-0.19911	6.14132	D-fructose
-0.19896	8.10227	D-fructose
-0.19894	6.49456	D-fructose
-0.19893	7.24277	D-fructose
-0.1994	6.67935	D-fructose
-0.19941	5.02095	D-fructose
-0.19943	6.47334	D-fructose
-0.19949	5.63867	D-fructose
-0.19955	6.64011	D-fructose
-0.1996	2.64954	D-fructose
-0.19976	6.99742	D-fructose
-0.19863	3.42781	D-fructose
-0.20016	9.02547	D-fructose
-0.20068	7.91072	D-fructose
-0.2027	13.2974	D-fructose
-0.20741	8.85669	D-fructose
-0.2084	7.96829	D-fructose
-0.20097	5.63269	D-fructose
-0.20037	14.1462	D-fructose
-0.2	4.94081	D-fructose
-0.19988	8.85216	D-fructose
-0.19948	4.66715	D-fructose
-0.19902	2.79682	D-fructose
-0.23381	10.3135	D-fructose
-0.23487	10.369	D-fructose
-0.23489	10.3476	D-fructose
-0.23504	9.91085	D-fructose
-0.23531	10.1405	D-fructose
-0.23562	9.81023	D-fructose
-0.2357	10.9239	D-fructose
-0.23575	10.035	D-fructose
-0.23581	9.82993	D-fructose
-0.23616	9.83621	D-fructose
-0.23658	9.91984	D-fructose
-0.23663	10.3096	D-fructose
-0.23667	10.4524	D-fructose
-0.23679	10.3575	D-fructose
-0.23682	10.3031	D-fructose
-0.23695	9.91837	D-fructose
-0.23711	9.79906	D-fructose
-0.23721	10.111	D-fructose
-0.1978	4.9747	D-fructose
-0.19779	6.15975	D-fructose
-0.19776	7.06863	D-fructose
-0.19775	1.4564	D-fructose
-0.19772	1.5245	D-fructose
-0.19772	4.18677	D-fructose
-0.19771	5.95258	D-fructose
-0.19766	1.77404	D-fructose
-0.19766	7.59765	D-fructose
-0.19763	1.73275	D-fructose
-0.19761	5.64256	D-fructose
-0.19761	1.5482	D-fructose
-0.19759	4.08304	D-fructose
-0.19756	2.68409	D-fructose
-0.19755	1.53121	D-fructose
-0.19754	4.70832	D-fructose
-0.19753	5.17049	D-fructose
-0.1975	6.4509	D-fructose
-0.19748	8.09535	D-fructose
-0.19744	6.61282	D-fructose
-0.19743	1.60486	D-fructose
-0.19743	5.00893	D-fructose
-0.19743	1.63111	D-fructose
-0.19741	4.23429	D-fructose
-0.1974	3.8872	D-fructose
-0.19739	4.57573	D-fructose
-0.19739	7.86786	D-fructose
-0.19738	6.75488	D-fructose
-0.19737	4.01195	D-fructose
-0.19737	1.51756	D-fructose
-0.19736	3.47615	D-fructose
-0.19734	6.94609	D-fructose
-0.19732	7.12584	D-fructose
-0.19727	1.31785	D-fructose
-0.19725	5.16825	D-fructose
-0.19725	3.30063	D-fructose
-0.19723	1.72111	D-fructose
-0.19722	6.39306	D-fructose
-0.19717	5.8692	D-fructose
-0.19717	7.2207	D-fructose
-0.19717	2.59013	D-fructose
-0.19717	6.67397	D-fructose
-0.19717	6.69986	D-fructose
-0.19715	7.3387	D-fructose
-0.19713	2.99158	D-fructose
-0.19711	8.75724	D-fructose
-0.19711	5.54205	D-fructose
-0.1971	5.53569	D-fructose
-0.19709	6.34269	D-fructose
-0.19707	4.11769	D-fructose
-0.19707	1.38354	D-fructose
-0.19706	1.83367	D-fructose
-0.19701	6.34928	D-fructose
-0.197	6.09857	D-fructose
-0.19698	1.55343	D-fructose
-0.19697	4.7829	D-fructose
-0.19697	2.25767	D-fructose
-0.19697	1.34971	D-fructose
-0.19695	4.05999	D-fructose
-0.19694	3.60724	D-fructose
-0.19693	3.09208	D-fructose
-0.19693	5.97163	D-fructose
-0.19692	6.78182	D-fructose
-0.19691	6.30529	D-fructose
-0.19691	3.37923	D-fructose
-0.19691	2.72431	D-fructose
-0.1969	1.64379	D-fructose
-0.19688	1.45852	D-fructose
-0.19688	6.90622	D-fructose
-0.19687	1.36684	D-fructose
-0.19686	6.18287	D-fructose
-0.19683	1.37548	D-fructose
-0.19682	4.89885	D-fructose
-0.19682	6.52143	D-fructose
-0.19678	3.57659	D-fructose
-0.19677	5.87419	D-fructose
-0.19676	4.09665	D-fructose
-0.19675	5.96059	D-fructose
-0.19675	2.74764	D-fructose
-0.1967	4.2685	D-fructose
-0.19668	1.35977	D-fructose
-0.19667	3.10211	D-fructose
-0.19666	7.56135	D-fructose
-0.19664	6.26065	D-fructose
-0.19663	6.64575	D-fructose
-0.19662	1.90219	D-fructose
-0.19658	1.251	D-fructose
-0.19657	5.15197	D-fructose
-0.19655	1.55191	D-fructose
-0.19655	5.84288	D-fructose
-0.19653	4.58839	D-fructose
-0.19648	6.64767	D-fructose
-0.19648	2.37402	D-fructose
-0.19648	5.69551	D-fructose
-0.19646	5.16271	D-fructose
-0.19645	2.32603	D-fructose
-0.19644	4.87016	D-fructose
-0.19642	1.50479	D-fructose
-0.1964	1.64032	D-fructose
-0.1964	5.6616	D-fructose
-0.19638	1.54091	D-fructose
-0.19636	3.43019	D-fructose
-0.19635	1.35124	D-fructose
-0.19634	5.73034	D-fructose
-0.19634	1.46593	D-fructose
-0.19629	5.08428	D-fructose
-0.19625	7.63002	D-fructose
-0.19625	4.98533	D-fructose
-0.19624	3.94808	D-fructose
-0.19623	7.08478	D-fructose
-0.1962	2.8048	D-fructose
-0.19619	5.66058	D-fructose
-0.19617	1.47907	D-fructose
-0.19617	4.03981	D-fructose
-0.19615	6.63109	D-fructose
-0.19614	1.68807	D-fructose
-0.19608	4.17076	D-fructose
-0.19603	6.42575	D-fructose
-0.19602	2.74462	D-fructose
-0.196	5.99209	D-fructose
-0.19597	5.71482	D-fructose
-0.19592	5.51566	D-fructose
-0.19589	6.94708	D-fructose
-0.19585	3.23171	D-fructose
-0.19583	2.97482	D-fructose
-0.19582	6.43445	D-fructose
-0.19579	1.58724	D-fructose
-0.19579	4.96639	D-fructose
-0.19574	6.70554	D-fructose
-0.19574	5.58962	D-fructose
-0.19574	4.94447	D-fructose
-0.19573	1.47929	D-fructose
-0.19572	1.55139	D-fructose
-0.19572	5.02946	D-fructose
-0.1957	5.10599	D-fructose
-0.1957	5.9149	D-fructose
-0.19568	4.82251	D-fructose
-0.19566	4.30289	D-fructose
-0.19565	1.48724	D-fructose
-0.19565	5.74097	D-fructose
-0.19563	1.62381	D-fructose
-0.19561	3.3601	D-fructose
-0.19556	5.82253	D-fructose
-0.19556	5.80491	D-fructose
-0.19556	4.27548	D-fructose
-0.19556	4.06682	D-fructose
-0.19555	5.30581	D-fructose
-0.19552	1.36126	D-fructose
-0.1955	6.77065	D-fructose
-0.19544	1.49816	D-fructose
-0.19544	1.56384	D-fructose
-0.19542	1.72109	D-fructose
-0.19533	6.57991	D-fructose
-0.19532	1.41813	D-fructose
-0.19532	1.54398	D-fructose
-0.19531	4.71197	D-fructose
-0.19529	6.70855	D-fructose
-0.19527	1.52352	D-fructose
-0.19523	5.68398	D-fructose
-0.19519	1.60183	D-fructose
-0.19516	5.33329	D-fructose
-0.19513	10.0267	D-fructose
-0.19513	1.49653	D-fructose
-0.19513	4.53325	D-fructose
-0.19513	3.50847	D-fructose
-0.19511	3.36912	D-fructose
-0.19511	6.3382	D-fructose
-0.1951	7.89682	D-fructose
-0.19509	5.88342	D-fructose
-0.19507	2.08151	D-fructose
-0.19504	5.53696	D-fructose
-0.19503	1.52259	D-fructose
-0.19502	1.47023	D-fructose
-0.19496	1.57208	D-fructose
-0.19495	7.80263	D-fructose
-0.19492	5.20413	D-fructose
-0.19489	5.58631	D-fructose
-0.19481	3.49165	D-fructose
-0.1948	2.09152	D-fructose
-0.19478	3.07123	D-fructose
-0.19473	6.22998	D-fructose
-0.19472	1.48807	D-fructose
-0.19472	12.5174	D-fructose
-0.19471	4.98706	D-fructose
-0.1947	6.44573	D-fructose
-0.19469	4.86147	D-fructose
-0.19468	5.07772	D-fructose
-0.19466	3.2263	D-fructose
-0.1946	6.37472	D-fructose
-0.19459	4.30911	D-fructose
-0.19458	5.00138	D-fructose
-0.19458	1.45286	D-fructose
-0.19455	5.3388	D-fructose
-0.19455	5.17426	D-fructose
-0.19452	3.77016	D-fructose
-0.1945	1.40224	D-fructose
-0.19442	4.07842	D-fructose
-0.19441	5.6219	D-fructose
-0.19435	1.50767	D-fructose
-0.19428	4.02569	D-fructose
-0.19425	6.6728	D-fructose
-0.1941	1.53366	D-fructose
-0.19408	8.74561	D-fructose
-0.19404	6.01595	D-fructose
-0.19402	3.19601	D-fructose
-0.194	1.43511	D-fructose
-0.19398	4.1868	D-fructose
-0.19396	3.03956	D-fructose
-0.19387	6.89568	D-fructose
-0.19384	5.52236	D-fructose
-0.1938	5.58765	D-fructose
-0.19359	5.22476	D-fructose
-0.19358	7.71739	D-fructose
-0.19347	2.09881	D-fructose
-0.19341	5.39219	D-fructose
-0.19334	5.77374	D-fructose
-0.19333	7.17949	D-fructose
-0.19328	8.59002	D-fructose
-0.1932	13.082	D-fructose
-0.19288	7.817	D-fructose
-0.19264	6.91764	D-fructose
-0.19258	12.2696	D-fructose
-0.19254	7.70669	D-fructose
-0.19204	5.65726	D-fructose
-0.19193	6.82307	D-fructose
-0.19187	6.99342	D-fructose
-0.19137	7.08766	D-fructose
-0.19118	11.8662	D-fructose
-0.19003	5.62986	D-fructose
-0.18988	12.5499	D-fructose
-0.18754	9.57018	D-fructose
-0.18743	9.38028	D-fructose
-0.18718	7.83246	D-fructose
-0.18522	7.21793	D-fructose
-0.18375	8.71521	D-fructose
-0.17672	7.7714	D-fructose
-0.17419	7.24995	D-fructose
-0.1734	6.03678	D-fructose
-0.17238	7.76515	D-fructose
-0.17213	6.88986	D-fructose
-0.17199	7.82522	D-fructose
-0.1719	7.30575	D-fructose
-0.17158	6.20217	D-fructose
-0.17156	6.2137	D-fructose
-0.17111	5.95384	D-fructose
-0.17094	6.13426	D-fructose
-0.19717	1.74467	D-fructose
-0.19937	5.49693	D-fructose
-0.20012	11.0663	D-fructose
-0.20532	14.271	D-fructose
-0.23851	9.76462	D-fructose
-0.23829	9.89961	D-fructose
-0.16824	6.02265	D-fructose
-0.18814	5.90436	D-fructose
-0.18996	11.0952	D-fructose
-0.19051	11.003	D-fructose
-0.19089	10.9854	D-fructose
-0.19151	6.28107	D-fructose
-0.19218	11.0841	D-fructose
-0.19311	4.86993	D-fructose
-0.19421	7.38623	D-fructose
-0.19445	10.5231	D-fructose
-0.19461	1.57188	D-fructose
-0.19469	1.81241	D-fructose
-0.19482	12.7094	D-fructose
-0.19483	4.23936	D-fructose
-0.19487	5.0905	D-fructose
-0.19541	2.08304	D-fructose
-0.19578	4.66151	D-fructose
-0.1958	4.74527	D-fructose
-0.19592	4.75237	D-fructose
-0.19609	2.79736	D-fructose
-0.19621	6.04487	D-fructose
-0.19623	4.68291	D-fructose
-0.19647	1.77469	D-fructose
-0.19657	5.49671	D-fructose
-0.1968	4.6352	D-fructose
-0.19701	4.55176	D-fructose
-0.19711	5.3555	D-fructose
-0.19739	4.77107	D-fructose
-0.19748	4.64247	D-fructose
-0.19808	13.6817	D-fructose
-0.19867	2.89119	D-fructose
-0.2397	9.96496	D-fructose
-0.20132	10.9403	D-fructose
-0.2024	9.15503	D-fructose
-0.20619	7.68386	D-fructose
-0.20901	9.13563	D-fructose
-0.23437	9.69381	D-fructose
-0.23556	9.6071	D-fructose
-0.2362	10.6165	D-fructose
-0.23652	9.54438	D-fructose
-0.23665	9.66868	D-fructose
-0.23691	9.37353	D-fructose
-0.23697	9.6725	D-fructose
-0.23706	9.76695	D-fructose
-0.23753	9.69641	D-fructose
-0.23774	9.77891	D-fructose
-0.23779	9.3842	D-fructose
-0.23812	9.71484	D-fructose
-0.23846	9.70117	D-fructose
-0.2385	9.63574	D-fructose
-0.23856	9.62382	D-fructose
-0.23884	9.28284	D-fructose
-0.2391	9.7885	D-fructose
-0.23933	9.50521	D-fructose
-0.19882	4.94924	D-fructose
-0.19878	2.93038	D-fructose
-0.19877	5.88692	D-fructose
-0.19874	6.28856	D-fructose
-0.19871	5.33776	D-fructose
-0.19869	6.92813	D-fructose
-0.19869	7.87054	D-fructose
-0.19799	10.5389	D-fructose
-0.19862	5.79241	D-fructose
-0.19857	1.84047	D-fructose
-0.19854	4.94128	D-fructose
-0.19851	7.04574	D-fructose
-0.19847	1.39433	D-fructose
-0.19846	4.90839	D-fructose
-0.19844	1.53374	D-fructose
-0.19838	3.26986	D-fructose
-0.19787	6.79545	D-fructose
-0.19788	7.53876	D-fructose
-0.19788	1.64939	D-fructose
-0.19789	5.59785	D-fructose
-0.1979	3.85361	D-fructose
-0.19791	4.55602	D-fructose
-0.19794	13.1346	D-fructose
-0.19797	6.50389	D-fructose
-0.19799	6.0864	D-fructose
-0.198	1.47562	D-fructose
-0.19803	1.51032	D-fructose
-0.19803	4.095	D-fructose
-0.19803	7.65013	D-fructose
-0.19808	6.5547	D-fructose
-0.19817	6.73198	D-fructose
-0.19821	7.24617	D-fructose
-0.19824	8.86493	D-fructose
-0.19826	5.03092	D-fructose
-0.19831	4.98132	D-fructose
-0.19834	6.14637	D-fructose
-0.19834	6.03661	D-fructose
-0.23942	9.81938	D-fructose
-0.20104	6.31309	D-fructose
-0.19504	4.50637	D-fructose
-0.17937	8.96058	D-fructose
-0.19189	5.48248	D-fructose
-0.19301	5.14414	D-fructose
-0.1947	4.55158	D-fructose
-0.1952	4.61321	D-fructose
-0.16102	4.8362	D-glucose
-0.16934	5.98413	D-glucose
-0.16775	3.11112	D-glucose
-0.16756	5.48706	D-glucose
-0.16624	3.41034	D-glucose
-0.16563	3.07708	D-glucose
-0.1656	3.67297	D-glucose
-0.16321	4.65153	D-glucose
-0.16507	3.25056	D-glucose
-0.17025	4.47148	D-glucose
-0.16503	3.3669	D-glucose
-0.16493	3.52733	D-glucose
-0.16474	5.74162	D-glucose
-0.16414	3.67639	D-glucose
-0.16391	3.57445	D-glucose
-0.16378	3.65563	D-glucose
-0.16372	3.85736	D-glucose
-0.16336	4.68489	D-glucose
-0.16319	3.72645	D-glucose
-0.16311	3.78624	D-glucose
-0.16275	3.58034	D-glucose
-0.1626	3.83692	D-glucose
-0.16255	3.74002	D-glucose
-0.16251	3.43281	D-glucose
-0.16236	3.87251	D-glucose
-0.161	3.61824	D-glucose
-0.15842	4.57344	D-glucose
-0.22911	4.23789	D-glucose
-0.22732	4.25666	D-glucose
-0.21676	3.35476	D-glucose
-0.21302	3.32869	D-glucose
-0.15085	6.8978	D-glucose
-0.21158	2.99259	D-glucose
-0.21279	3.21244	D-glucose
0.08647	1.47368	L-malic acid
0.08656	1.5841	L-malic acid
0.08657	1.72201	L-malic acid
0.08661	1.61789	L-malic acid
0.08629	1.49062	L-malic acid
0.08627	1.52273	L-malic acid
0.0861	1.20764	L-malic acid
0.08608	1.70658	L-malic acid
0.08598	1.48002	L-malic acid
0.08598	1.6868	L-malic acid
0.08575	1.46931	L-malic acid
0.08554	1.52706	L-malic acid
0.08549	1.44471	L-malic acid
0.0854	1.39749	L-malic acid
0.08516	1.64752	L-malic acid
0.08479	1.67343	L-malic acid
0.08294	1.59329	L-malic acid
0.08667	1.67821	L-malic acid
0.08672	1.36549	L-malic acid
0.08673	1.72056	L-malic acid
0.08675	1.69252	L-malic acid
0.08676	1.51432	L-malic acid
0.08678	1.38998	L-malic acid
0.0868	1.53016	L-malic acid
0.08686	1.77103	L-malic acid
0.08688	1.46114	L-malic acid
0.08692	1.58906	L-malic acid
0.08698	1.37603	L-malic acid
0.08715	1.80488	L-malic acid
0.08737	1.61268	L-malic acid
0.08739	1.53842	L-malic acid
0.0875	1.29576	L-malic acid
0.08767	1.51395	L-malic acid
0.08845	1.77797	L-malic acid
0.08933	1.60946	L-malic acid
0.08911	1.71578	L-malic acid
0.08949	1.75743	L-malic acid
0.0891	1.61244	L-malic acid
0.08913	1.49111	L-malic acid
0.08936	1.52698	L-malic acid
0.0897	1.48222	L-malic acid
0.0897	1.48544	L-malic acid
0.08979	1.53665	L-malic acid
0.08989	1.70201	L-malic acid
0.0901	1.63181	L-malic acid
0.0902	1.3151	L-malic acid
0.09095	1.67385	L-malic acid
0.09112	1.60756	L-malic acid
0.0912	1.35336	L-malic acid
0.09136	1.36794	L-malic acid
0.09141	1.45929	L-malic acid
0.09155	1.12166	L-malic acid
0.09185	1.8652	L-malic acid
0.08632	1.48597	L-malic acid
0.08944	1.47305	L-malic acid
0.08312	1.99527	L-malic acid
0.11565	2.24217	L-tartaric acid
0.11661	1.64463	L-tartaric acid
0.11385	1.51145	L-tartaric acid

## Sheet: Fig_7_i
commercial grape juice drink proportion
cis-diols	pore1_porprotion	pore2_porprotion	pore3_porprotion	mean	standard deviation
CAT	N.A.	N.A.	N.A.	N.A.	N.A.
3-CQA	N.A.	N.A.	N.A.	N.A.	N.A.
D-SOR	N.A.	N.A.	N.A.	N.A.	N.A.
XYL	N.A.	N.A.	N.A.	N.A.	N.A.
L-MA	0.1009	0.07709	0.04574	0.07458	0.02767
L-TA	0.00541	0.00441	0.00624	0.00535	0.000917151
CA	N.A.	N.A.	N.A.	N.A.	N.A.
ICIT	N.A.	N.A.	N.A.	N.A.	N.A.
D-GLC	0.06126	0.05947	0.04366	0.0548	0.00969
D-FRU	0.76216	0.81498	0.85447	0.81054	0.04631
D-MA	0.07027	0.04405	0.0499	0.05474	0.01376
U3	N.A.	N.A.	N.A.	N.A.	N.A.
N.A.:not detected
