# Supplementary material for: Nanopore analysis of cis-diols in fruits
Source: Nat Commun. 2024 Mar 5;15:1969. doi: 10.1038/s41467-024-46303-x (PMC10915164; doi:10.1038/s41467-024-46303-x)
Supplement: Supplementary file 8 — Source data [file 41467_2024_46303_MOESM8_ESM.zip › Source Data/Source Data Fig.8.xlsx]

## Sheet: Fig_8_c
grape juice scatter plot using Nanion Orbit mini
ΔI/I0	S.D.	label
-0.24336	8.81692	D-fructose
-0.24334	9.00136	D-fructose
-0.2433	8.6787	D-fructose
-0.24312	8.65964	D-fructose
-0.24291	8.71793	D-fructose
-0.24284	9.03794	D-fructose
-0.24256	9.08924	D-fructose
-0.24243	9.25639	D-fructose
-0.24226	8.82426	D-fructose
-0.24225	8.83649	D-fructose
-0.2422	9.03957	D-fructose
-0.24202	9.64525	D-fructose
-0.24195	9.11635	D-fructose
-0.24183	9.26958	D-fructose
-0.24183	8.4148	D-fructose
-0.24172	8.74227	D-fructose
-0.24171	9.04571	D-fructose
-0.24167	9.06614	D-fructose
-0.24162	8.75604	D-fructose
-0.24157	8.54563	D-fructose
-0.24151	9.033	D-fructose
-0.24139	9.01867	D-fructose
-0.2413	9.14365	D-fructose
-0.24113	9.63807	D-fructose
-0.24106	8.62967	D-fructose
-0.24104	8.82526	D-fructose
-0.24099	8.68323	D-fructose
-0.24097	8.70944	D-fructose
-0.24092	8.91683	D-fructose
-0.2408	9.01685	D-fructose
-0.24074	9.01929	D-fructose
-0.24043	9.33085	D-fructose
-0.24043	9.05639	D-fructose
-0.24039	8.90037	D-fructose
-0.24035	8.90327	D-fructose
-0.2403	8.89633	D-fructose
-0.24018	9.06955	D-fructose
-0.23987	9.06714	D-fructose
-0.23954	9.13232	D-fructose
-0.23944	9.43431	D-fructose
-0.23889	9.61716	D-fructose
-0.23874	9.18825	D-fructose
-0.1776	7.64765	D-fructose
-0.17952	5.10679	D-fructose
-0.18228	4.87422	D-fructose
-0.1859	7.68975	D-fructose
-0.18621	5.68058	D-fructose
-0.18755	7.92226	D-fructose
-0.18961	5.3173	D-fructose
-0.20468	7.09113	D-fructose
-0.20447	9.68935	D-fructose
-0.20408	8.36696	D-fructose
-0.20402	4.283	D-fructose
-0.2038	8.87651	D-fructose
-0.20347	4.45761	D-fructose
-0.20346	4.86314	D-fructose
-0.2034	7.69372	D-fructose
-0.20315	1.03751	D-fructose
-0.20315	5.68513	D-fructose
-0.20309	5.43333	D-fructose
-0.20309	1.81604	D-fructose
-0.20308	4.9986	D-fructose
-0.203	6.77544	D-fructose
-0.2029	4.88353	D-fructose
-0.20289	8.51102	D-fructose
-0.20288	5.42065	D-fructose
-0.20286	4.96062	D-fructose
-0.20275	2.37044	D-fructose
-0.20274	3.73402	D-fructose
-0.2027	5.22699	D-fructose
-0.20269	5.25304	D-fructose
-0.20246	8.9033	D-fructose
-0.20237	3.71852	D-fructose
-0.20227	5.78998	D-fructose
-0.20217	3.65041	D-fructose
-0.20215	3.71734	D-fructose
-0.20204	8.96166	D-fructose
-0.20202	4.2054	D-fructose
-0.202	1.01468	D-fructose
-0.20188	7.85991	D-fructose
-0.20172	3.66969	D-fructose
-0.20166	4.29506	D-fructose
-0.20153	4.18157	D-fructose
-0.20151	4.5418	D-fructose
-0.20151	5.79814	D-fructose
-0.20149	5.09642	D-fructose
-0.20149	3.54738	D-fructose
-0.20148	1.58621	D-fructose
-0.20137	8.44337	D-fructose
-0.20136	1.17844	D-fructose
-0.20136	1.09686	D-fructose
-0.20131	5.83457	D-fructose
-0.2013	4.14644	D-fructose
-0.20128	5.3892	D-fructose
-0.20127	3.63943	D-fructose
-0.20125	5.75944	D-fructose
-0.20116	0.90391	D-fructose
-0.20111	3.70507	D-fructose
-0.20107	4.60467	D-fructose
-0.20104	4.50462	D-fructose
-0.20104	1.02629	D-fructose
-0.20102	4.53914	D-fructose
-0.201	3.19447	D-fructose
-0.20099	2.07682	D-fructose
-0.20096	1.35815	D-fructose
-0.20095	1.10147	D-fructose
-0.20093	5.41162	D-fructose
-0.2009	4.12558	D-fructose
-0.20087	4.30174	D-fructose
-0.20085	5.06227	D-fructose
-0.20084	6.12121	D-fructose
-0.20083	4.72467	D-fructose
-0.20077	5.5512	D-fructose
-0.20076	3.10744	D-fructose
-0.20075	4.0916	D-fructose
-0.20073	3.2175	D-fructose
-0.20073	6.37705	D-fructose
-0.20066	6.18538	D-fructose
-0.20063	3.20051	D-fructose
-0.20063	6.43486	D-fructose
-0.2006	3.10952	D-fructose
-0.20057	5.38155	D-fructose
-0.20056	4.96756	D-fructose
-0.20053	2.87528	D-fructose
-0.20053	4.23191	D-fructose
-0.2005	6.26672	D-fructose
-0.20049	1.05732	D-fructose
-0.20048	2.91394	D-fructose
-0.20047	1.12021	D-fructose
-0.20047	4.40023	D-fructose
-0.20043	4.03732	D-fructose
-0.20041	5.07871	D-fructose
-0.2004	3.87385	D-fructose
-0.20038	1.07427	D-fructose
-0.20036	2.77508	D-fructose
-0.20034	2.1114	D-fructose
-0.20032	5.81634	D-fructose
-0.20027	4.32974	D-fructose
-0.20024	4.61742	D-fructose
-0.20021	1.11179	D-fructose
-0.2002	0.97019	D-fructose
-0.20015	9.39921	D-fructose
-0.20014	3.22023	D-fructose
-0.20009	1.16939	D-fructose
-0.20007	3.58503	D-fructose
-0.20007	6.62446	D-fructose
-0.20005	1.45911	D-fructose
-0.20002	0.79842	D-fructose
-0.19999	2.63489	D-fructose
-0.19998	1.2858	D-fructose
-0.19997	6.20526	D-fructose
-0.19997	6.62275	D-fructose
-0.19996	3.59614	D-fructose
-0.19994	3.83539	D-fructose
-0.19994	6.47487	D-fructose
-0.19994	4.33817	D-fructose
-0.19992	7.31234	D-fructose
-0.19992	1.75072	D-fructose
-0.19981	0.91401	D-fructose
-0.1998	4.28138	D-fructose
-0.1998	3.04985	D-fructose
-0.19979	2.97891	D-fructose
-0.19979	3.37342	D-fructose
-0.19978	6.84561	D-fructose
-0.19975	3.48579	D-fructose
-0.19974	1.16237	D-fructose
-0.19973	4.5409	D-fructose
-0.19972	5.88142	D-fructose
-0.19972	3.73843	D-fructose
-0.1997	5.16005	D-fructose
-0.19969	6.75814	D-fructose
-0.19968	6.14477	D-fructose
-0.19968	5.06616	D-fructose
-0.19965	5.64909	D-fructose
-0.19963	0.73982	D-fructose
-0.19959	0.9528	D-fructose
-0.19958	0.90235	D-fructose
-0.19957	1.32951	D-fructose
-0.19956	0.97243	D-fructose
-0.19954	1.42123	D-fructose
-0.19952	0.88347	D-fructose
-0.19946	3.99606	D-fructose
-0.19945	4.14502	D-fructose
-0.19941	5.14832	D-fructose
-0.19939	4.85759	D-fructose
-0.19937	4.88337	D-fructose
-0.19933	3.7095	D-fructose
-0.19931	2.52709	D-fructose
-0.19925	1.06473	D-fructose
-0.19925	3.73377	D-fructose
-0.19922	0.39522	D-fructose
-0.19921	1.03043	D-fructose
-0.19917	2.4955	D-fructose
-0.19916	1.0887	D-fructose
-0.19916	1.43923	D-fructose
-0.1991	4.27972	D-fructose
-0.1991	4.98526	D-fructose
-0.1991	3.99268	D-fructose
-0.19909	4.60994	D-fructose
-0.19909	4.55565	D-fructose
-0.19907	2.34755	D-fructose
-0.19901	0.95109	D-fructose
-0.19899	5.40881	D-fructose
-0.19898	4.00053	D-fructose
-0.19895	5.87628	D-fructose
-0.19894	3.02845	D-fructose
-0.19891	5.89166	D-fructose
-0.1989	9.83166	D-fructose
-0.19884	2.0926	D-fructose
-0.19884	1.32896	D-fructose
-0.19883	1.01529	D-fructose
-0.19883	5.86452	D-fructose
-0.19882	1.00057	D-fructose
-0.19881	4.92061	D-fructose
-0.1988	1.45914	D-fructose
-0.19865	2.03846	D-fructose
-0.19852	0.95655	D-fructose
-0.19851	5.67713	D-fructose
-0.19849	2.3658	D-fructose
-0.19848	4.05907	D-fructose
-0.19846	3.41784	D-fructose
-0.19845	9.59567	D-fructose
-0.19843	5.38033	D-fructose
-0.19841	4.28988	D-fructose
-0.19838	3.1564	D-fructose
-0.19832	5.57069	D-fructose
-0.19829	3.09852	D-fructose
-0.19825	0.95333	D-fructose
-0.19825	1.0831	D-fructose
-0.19822	7.9649	D-fructose
-0.19817	2.61682	D-fructose
-0.19813	5.47039	D-fructose
-0.19801	6.35124	D-fructose
-0.198	5.0638	D-fructose
-0.19799	1.33863	D-fructose
-0.19791	0.98295	D-fructose
-0.19782	6.95106	D-fructose
-0.19778	6.06877	D-fructose
-0.19775	4.98085	D-fructose
-0.19775	4.45416	D-fructose
-0.19768	3.31457	D-fructose
-0.19766	4.69843	D-fructose
-0.19762	9.16354	D-fructose
-0.19761	4.35184	D-fructose
-0.1975	3.17686	D-fructose
-0.19747	5.49193	D-fructose
-0.19747	4.04087	D-fructose
-0.19738	0.86968	D-fructose
-0.19733	7.8659	D-fructose
-0.19733	9.23118	D-fructose
-0.19731	1.7964	D-fructose
-0.19717	1.15865	D-fructose
-0.1971	3.42226	D-fructose
-0.19699	6.15758	D-fructose
-0.19682	3.66841	D-fructose
-0.19676	7.56071	D-fructose
-0.19668	3.58388	D-fructose
-0.19663	7.05822	D-fructose
-0.19663	4.18715	D-fructose
-0.19586	7.74978	D-fructose
-0.19484	4.89458	D-fructose
-0.19415	6.81945	D-fructose
-0.19336	5.8306	D-fructose
-0.19313	7.06625	D-fructose
-0.19193	7.95411	D-fructose
-0.19144	6.27758	D-fructose
-0.19099	5.29265	D-fructose
-0.19065	9.17761	D-fructose
-0.1906	5.47765	D-fructose
-0.1759	5.50319	D-fructose
-0.17591	5.63384	D-fructose
-0.17613	6.47275	D-fructose
-0.17634	4.65168	D-fructose
-0.17647	7.49694	D-fructose
-0.17687	4.89792	D-fructose
-0.16682	5.52403	D-fructose
-0.17757	5.71229	D-fructose
-0.1735	4.8716	D-fructose
-0.17137	5.56988	D-fructose
-0.16985	5.37806	D-fructose
-0.16986	5.37594	D-fructose
-0.17117	5.36717	D-fructose
-0.17114	5.11288	D-fructose
-0.17097	5.42677	D-fructose
-0.17274	6.19531	D-fructose
-0.17549	5.36542	D-fructose
-0.17536	5.93708	D-fructose
-0.1751	5.6559	D-fructose
-0.17498	4.5967	D-fructose
-0.17498	5.54191	D-fructose
-0.1746	6.0327	D-fructose
-0.17449	6.2942	D-fructose
-0.17442	5.1325	D-fructose
-0.17437	5.58682	D-fructose
-0.17419	4.974	D-fructose
-0.1741	5.156	D-fructose
-0.17409	5.31085	D-fructose
-0.17391	5.45398	D-fructose
-0.17366	5.9222	D-fructose
-0.17351	4.86031	D-fructose
-0.17103	5.73181	D-fructose
-0.17346	4.84705	D-fructose
-0.1733	5.24385	D-fructose
-0.17323	5.7635	D-fructose
-0.17319	4.95698	D-fructose
-0.1731	4.87517	D-fructose
-0.17129	4.73461	D-fructose
-0.17253	5.33623	D-fructose
-0.17192	5.05641	D-fructose
-0.1714	5.79024	D-fructose
-0.2128	3.49292	D-glucose
-0.19033	4.14638	D-glucose
-0.16606	3.9307	D-glucose
-0.21279	7.92976	D-glucose
-0.1722	4.86145	D-glucose
-0.17226	4.13064	D-glucose
-0.21967	3.35558	D-glucose
-0.17099	3.38705	D-glucose
-0.20628	6.08375	D-glucose
-0.17012	5.67493	D-glucose
-0.16987	4.18847	D-glucose
-0.21331	1.30586	D-glucose
-0.2143	2.17579	D-glucose
-0.16979	2.92888	D-glucose
-0.16935	4.54141	D-glucose
-0.16934	5.58241	D-glucose
-0.16886	5.34808	D-glucose
-0.1676	3.42488	D-glucose
-0.16759	4.46948	D-glucose
-0.1671	3.27176	D-glucose
-0.16696	3.39453	D-glucose
-0.16689	3.39015	D-glucose
-0.17702	4.40115	D-glucose
-0.16606	4.88274	D-glucose
-0.1605	2.79328	D-glucose
-0.16565	3.18655	D-glucose
-0.16561	3.15379	D-glucose
-0.16457	3.52115	D-glucose
-0.16387	3.48584	D-glucose
-0.16114	2.92205	D-glucose
0.09268	1.54054	L-malic acid
0.07856	0.9856	L-malic acid
0.07874	1.34216	L-malic acid
0.07875	1.17986	L-malic acid
0.07921	0.9584	L-malic acid
0.07923	1.21859	L-malic acid
0.07937	0.89426	L-malic acid
0.07975	1.14185	L-malic acid
0.07994	1.17379	L-malic acid
0.08003	0.83687	L-malic acid
0.08014	0.79455	L-malic acid
0.08018	0.95015	L-malic acid
0.08027	0.84371	L-malic acid
0.0804	0.89172	L-malic acid
0.08043	0.9698	L-malic acid
0.08092	1.20291	L-malic acid
0.08098	0.63103	L-malic acid
0.08105	1.06575	L-malic acid
0.08156	0.74652	L-malic acid
0.08156	1.1179	L-malic acid
0.08174	0.97222	L-malic acid
0.08196	0.88286	L-malic acid
0.08198	0.9507	L-malic acid
0.08205	1.00017	L-malic acid
0.08218	1.26457	L-malic acid
0.08237	0.89078	L-malic acid
0.08244	0.7846	L-malic acid
0.08256	0.74747	L-malic acid
0.08285	0.91226	L-malic acid
0.08316	0.95177	L-malic acid
0.08317	0.77252	L-malic acid
0.08342	0.7734	L-malic acid
0.08355	1.12221	L-malic acid
0.08357	0.96183	L-malic acid
0.08366	0.5198	L-malic acid
0.08369	1.01412	L-malic acid
0.08369	0.91161	L-malic acid
0.08374	0.8901	L-malic acid
0.08389	0.742	L-malic acid
0.08415	0.87777	L-malic acid
0.08456	1.05024	L-malic acid
0.0847	1.06655	L-malic acid
0.08488	0.89834	L-malic acid
0.08567	1.41391	L-malic acid
0.08568	1.03714	L-malic acid
0.08576	0.70082	L-malic acid
0.086	0.98541	L-malic acid
0.08622	0.95205	L-malic acid
0.08633	0.66975	L-malic acid
0.08636	0.86369	L-malic acid
0.08644	0.96186	L-malic acid
0.08649	0.91925	L-malic acid
0.08695	0.97088	L-malic acid
0.08709	0.98169	L-malic acid
0.08738	0.79058	L-malic acid
0.08807	0.91421	L-malic acid
0.08842	0.96537	L-malic acid
0.08854	1.04432	L-malic acid
0.08887	0.92718	L-malic acid
0.09087	1.04219	L-malic acid
0.11358	0.71703	L-tartaric acid
0.10382	1.60339	L-tartaric acid
0.104	0.98712	L-tartaric acid
0.10404	1.59415	L-tartaric acid
0.10432	1.43461	L-tartaric acid
0.10436	1.86453	L-tartaric acid
0.10437	1.05403	L-tartaric acid
0.10441	1.10428	L-tartaric acid
0.10444	1.38869	L-tartaric acid
0.10444	1.17972	L-tartaric acid
0.10452	1.19889	L-tartaric acid
0.10486	1.11511	L-tartaric acid
0.10548	1.25297	L-tartaric acid
0.10559	1.05615	L-tartaric acid
0.10568	0.94613	L-tartaric acid
0.10587	1.35951	L-tartaric acid
0.10589	1.27924	L-tartaric acid
0.10591	1.14843	L-tartaric acid
0.10601	1.14965	L-tartaric acid
0.10613	1.36618	L-tartaric acid
0.10617	2.43778	L-tartaric acid
0.10618	1.37524	L-tartaric acid
0.10637	1.24468	L-tartaric acid
0.10643	1.33162	L-tartaric acid
0.10668	1.29222	L-tartaric acid
0.1067	1.32055	L-tartaric acid
0.10678	1.25405	L-tartaric acid
0.1069	1.2873	L-tartaric acid
0.1069	1.20987	L-tartaric acid
0.107	1.34303	L-tartaric acid
0.10707	1.08948	L-tartaric acid
0.10709	1.12918	L-tartaric acid
0.10721	1.2477	L-tartaric acid
0.10724	2.35993	L-tartaric acid
0.10731	0.96735	L-tartaric acid
0.10734	1.27806	L-tartaric acid
0.10737	1.42506	L-tartaric acid
0.10739	1.04925	L-tartaric acid
0.10758	1.32274	L-tartaric acid
0.10762	1.5189	L-tartaric acid
0.10764	1.34169	L-tartaric acid
0.10767	1.27541	L-tartaric acid
0.10769	1.13457	L-tartaric acid
0.1078	1.55224	L-tartaric acid
0.10786	1.57536	L-tartaric acid
0.10796	1.15251	L-tartaric acid
0.1081	1.74251	L-tartaric acid
0.10817	1.23226	L-tartaric acid
0.10819	1.35703	L-tartaric acid
0.10823	1.32815	L-tartaric acid
0.10825	1.33415	L-tartaric acid
0.10833	1.25179	L-tartaric acid
0.10845	1.04065	L-tartaric acid
0.1085	2.57266	L-tartaric acid
0.10853	1.83948	L-tartaric acid
0.1086	1.39299	L-tartaric acid
0.10865	1.2233	L-tartaric acid
0.10868	1.16367	L-tartaric acid
0.10879	1.33308	L-tartaric acid
0.10906	1.53348	L-tartaric acid
0.10921	1.83098	L-tartaric acid
0.10925	1.37251	L-tartaric acid
0.10945	1.16329	L-tartaric acid
0.10958	1.83094	L-tartaric acid
0.10978	1.11494	L-tartaric acid
0.11005	1.54383	L-tartaric acid
0.11013	1.14916	L-tartaric acid
0.11017	1.63571	L-tartaric acid
0.1102	1.76432	L-tartaric acid
0.11026	1.88582	L-tartaric acid
0.11055	0.71463	L-tartaric acid
0.11056	1.32211	L-tartaric acid
0.11079	1.25435	L-tartaric acid
0.11088	1.42145	L-tartaric acid
0.111	2.03203	L-tartaric acid
0.11112	1.46045	L-tartaric acid
0.11118	1.67658	L-tartaric acid
0.11123	0.98386	L-tartaric acid
0.11127	1.45173	L-tartaric acid
0.11158	2.19132	L-tartaric acid
0.11163	1.55952	L-tartaric acid
0.1117	1.3928	L-tartaric acid
0.11177	1.79848	L-tartaric acid
0.11211	0.81611	L-tartaric acid
0.11239	1.72518	L-tartaric acid
0.11267	1.25061	L-tartaric acid
0.11281	1.28408	L-tartaric acid
0.113	1.43965	L-tartaric acid
0.11302	1.3771	L-tartaric acid
0.11328	1.14152	L-tartaric acid
0.11446	1.77317	L-tartaric acid
-0.21435	9.04164	xylitol

## Sheet: Fig_8_d
grape juice proportion using Nanion Orbit mini
cis-diols	proportion
CAT	N.A.
3-CQA	N.A.
D-SOR	N.A.
XYL	0.00203
L-MA	0.12195
L-TA	0.18496
CA	N.A.
ICIT	N.A.
D-GLC	0.06098
D-FRU	0.63008
N.A.:not detected
